# Supplementary material for: Accounting for Imperfect Detection in Ecology: A Quantitative Review
Source: PLoS One. 2014 Oct 30;9(10):e111436. doi: 10.1371/journal.pone.0111436 (PMC4214722; doi:10.1371/journal.pone.0111436)
Supplement: Dataset S1 — Articles included in the literature review. A spreadsheet containing information about papers included in this quantitative literature review, including file names, journals, taxa studied, parameters estimated, and other related values. Detailed metadata are included in the spreadsheet. (XLSX) [file pone.0111436.s001.xlsx]

## Sheet: Review Data
Filename	Journal	Year	Taxa	Description	RKS Read	Include	Location	Struct	Sp Scale	Parameter	KFK-ID	RKS-ID
JAE_1971_Danks.pdf	AnEco	1971	IN	Populations and nesting of Hymenoptera	0	1	NA	CM	LOC	AB	1	NA
JAE_1971_Day.pdf	AnEco	1971	IN	Distribution of benthic inverts	1	1	NA	CM	LAND	OC	0	0
JAE_1971_Edgar.pdf	AnEco	1971	IN	Density of wolf spiders	1	1	EU	POP	LOC	AB	1	1
JAE_1971_Griffin.pdf	AnEco	1971	IN	Crab densities and distribution	0	1	AU	CM	LAND	AB	0	NA
JAE_1971_Hadley.pdf	AnEco	1971	IN	Larval counts from soil cores	0	1	EU	POP	LAND	AB	0	NA
JAE_1971_Hingley.pdf	AnEco	1971	IN	Animals living on certain types of fungi	1	1	EU	CM	LOC	OC	0	0
JAE_1971_Mann.pdf	AnEco	1971	FI	Fish populations in small streams	0	1	EU	CM	LAND	AB	1	NA
JAE_1971_Newsome.pdf	AnEco	1971	MA	House mice in cereal haystacks	0	1	AU	POP	LOC	AB	0	NA
JAE_1971_Stoddart.pdf	AnEco	1971	MA	Survival of water voles	0	1	EU	POP	LOC	SU	0	NA
JAE_1971_Whittaker.pdf	AnEco	1971	IN	Population changes in a cercopid (froghopper)	0	1	EU	POP	LOC	AB;SU	0	NA
JAE_1981_Al-Dabbagh.pdf	AnEco	1981	IN	Pop ecology of an isopod	0	1	EU	POP	LOC	AB;SU	0	NA
JAE_1981_Carter.pdf	AnEco	1981	IN	Cereal aphid dynamics	0	1	EU	CM	LOC	AB	0	NA
JAE_1981_Davis.pdf	AnEco	1981	BI	Pop and breeding of red kites	0	1	EU	POP	LOC	AB	0	NA
JAE_1981_Doncaster.pdf	AnEco	1981	IN	Ant nest density	0	1	EU	CM	LAND	AB	0	NA
JAE_1981_Ekman.pdf	AnEco	1981	BI	Spacing and survival of will and crested tits	0	1	EU	CM	LOC	AB;SU	0	NA
JAE_1981_Fitzgerald.pdf	AnEco	1981	MA	House mice in NZ forest	0	1	AU	POP	LOC	AB;SU	0	NA
JAE_1981_Freeman.pdf	AnEco	1981	IN	Distribution and dynamicsof wasps	0	1	AU	POP	LAND	OC	0	NA
JAE_1981_Meserve.pdf	AnEco	1981	MA	Resource partitioning in small mammals	0	1	SA	CM	LOC	AB	0	NA
JAE_1981_Nachman.pdf	AnEco	1981	IN	Dynamics of a mite predator-prey system	0	1	EU	CM	LOC	AB	0	NA
JAE_1981_Reed.pdf	AnEco	1981	BI	Number of breeding birds on islands	0	1	EU	CM	REG	RI	0	NA
JAE_1981_Taitt,Krebs.pdf	AnEco	1981	MA	Voles and resource supplementation	0	1	NA	POP	LOC	AB	1	NA
JAE_1981_Taitt.pdf	AnEco	1981	MA	Peromyscus and resource supplementation	0	1	NA	POP	LOC	AB	1	NA
JAE_1991_Barclay.pdf	AnEco	1991	IN	Bat behavior and diet (insects)	0	1	NA	CM	LOC	AB	0	NA
JAE_1991_Chapman.pdf	AnEco	1991	FI	Population dynamics of a fish	1	1	SA	POP	LOC	AB	1	1
JAE_1991_Clutton-Brock.pdf	AnEco	1991	MA	Population regulation in soay sheep	0	1	EU	POP	LAND	AB	0	NA
JAE_1991_Hindell.pdf	AnEco	1991	MA	Dynamics of elephant seals	1	1	AU	POP	LAND	AB;SU	0	0
JAE_1991_Humphreys.pdf	AnEco	1991	IN	Re-establishment of troglobite populations	0	1	AU	CM	LOC	AB	0	NA
JAE_1991_Kersten.pdf	AnEco	1991	BI	Food intake in egrets	0	1	EU	CM	LOC	AB	0	NA
JAE_1991_Klenner.pdf	AnEco	1991	MA	Population dynamics of red squirrels	0	1	NA	POP	LOC	AB;SU	1	NA
JAE_1991_Lawton.pdf	AnEco	1991	MA	Distribution of water voles	0	1	EU	POP	LAND	OC	0	NA
JAE_1991_Messier.pdf	AnEco	1991	MA	Demography of moose and deer	1	1	NA	CM	REG	AB	1	1
JAE_1991_Montgomery.pdf	AnEco	1991	MA	Wood mouse dispersion	1	1	EU	POP	LAND	AB	0	0
JAE_1991_Newton.pdf	AnEco	1991	BI	Sparrohawk breeding density	0	1	EU	POP	LAND	OC	0	NA
JAE_1991_Perry.pdf	AnEco	1991	IN	Snail population density	0	1	EU	CM	LAND	AB	0	NA
JAE_1991_Pollard.pdf	AnEco	1991	IN	Butterfly flight period	1	1	EU	POP	REG	AB	0	0
JAE_2001_Adams.pdf	AnEco	2001	IN	Density dependence in ant colonies	0	1	NA	POP	LOC	AB	0	NA
JAE_2001_Bohlin.pdf	AnEco	2001	FI	Population density and brown trout	1	1	EU	POP	LAND	AB	1	1
JAE_2001_Cowley,Roy.pdf	AnEco	2001	IN	Butterfly density and dispersal	1	1	EU	CM	LAND	AB	0	0
JAE_2001_Fryxell.pdf	AnEco	2001	MA	Beaver population dynamics	1	1	NA	POP	LAND	AB	0	0
JAE_2001_Hames.pdf	AnEco	2001	BI	Scarlet tanagers and fragmentation	0	1	NA	POP	LAND	OC	0	NA
JAE_2001_Johnson.pdf	AnEco	2001	BI	Warbler abundance	0	1	SA	CM	LAND	AB	0	NA
JAE_2001_Kruger.pdf	AnEco	2001	BI	Goshawk population dynamics	0	1	EU	POP	LAND	AB	0	NA
JAE_2001_Roy.pdf	AnEco	2001	IN	Butterfly density and dispersal	0	1	EU	CM	LAND	AB	0	NA
JAE_2002_Bety.pdf	AnEco	2002	MA;BI	Shared predators and indirect trophic interactions	0	1	NA	CM	LOC	AB	0	NA
JAE_2002_Brewer.pdf	AnEco	2002	IN	Range structure of leaf-miner	0	1	EU	POP	REG	AB	0	NA
JAE_2011_Clavero.pdf	AnEco	2011	BI	Wildfires and bird communities	1	1	EU	CM	LAND	OC	0	0
JAE_2011_Effenberger.pdf	AnEco	2011	IN	Invertebrate responses to fish predation	1	1	EU	CM	LAND	AB;RI	0	NA
JAE_2011_Farias.pdf	AnEco	2011	BI;MA	Predator assemblages on an island in Chile	0	1	SA	CM	LAND	RI	0	NA
JAE_2011_Li.pdf	AnEco	2011	HR	Body gigantism of rice frogs	0	1	AS	POP	LAND	AB	0	NA
JAE_2011_Nimmo.pdf	AnEco	2011	HR	Abundance and richness in lizard communities	1	1	AU;NA	CM	REG	AB;RI	0	0
JAE_2011_Pasinelli.pdf	AnEco	2011	BI	Population fluctuation in shrikesq	0	1	EU	POP	REG	AB	1	NA
JAE_2011_Saether.pdf	AnEco	2011	BI	Bird dynamics and life history	0	1	EU	CM	LAND	AB	1	NA
JAE_2011_Schwanz.pdf	AnEco	2011	MA	Immunology and disease ecology of mice	0	1	NA	POP	LOC	AB	1	NA
JAE_2011_Svenning.pdf	AnEco	2011	MA	Mammal beta diversity	0	1	EU	CM	REG	RI;RA	0	NA
JAE_2011_Zuckerberg.pdf	AnEco	2011	BI	Wintering birds, weather, food, climate	0	1	NA	CM	REG	OC;RA	1	NA
Auk_1971_Bellrose.pdf	Auk	1971	BI	Use of planes to count migrating birds	1	1	NA	CM	LAND	AB	0	0
Auk_1971_Darley.pdf	Auk	1971	BI	Demography of cowbird	0	1	NA	POP	LOC	AB;SU	1	NA
Auk_1971_Hespenheide	Auk	1971	BI	Habitat selection	0	1	NA	CM	REG	RS	0	NA
Auk_1971_Luttich.pdf	Auk	1971	BI	Red tailed hawk demography	0	1	NA	POP	LAND	AB;SU	0	NA
Auk_1971_Zimmerman.pdf	Auk	1971	BI	Density dependent effects of spiza american territories	0	1	NA	POP	LOC	DN	0	NA
Auk_1972_Mayfield.pdf	Auk	1972	BI	Kirtland's warbler census	0	1	NA	POP	LAND	AB	0	NA
Auk_1972_Morse.pdf	Auk	1972	BI	Red cockaded woodpecker observations	0	1	NA	POP	LOC	DN	0	NA
Auk_1972_Reese.pdf	Auk	1972	BI	Barn owl population	0	1	NA	POP	LOC	SU	0	NA
Auk_1972_Rusch.pdf	Auk	1972	BI	Broad winged hawk nesting and food habits	1	1	NA	POP	LOC	DN	0	0
Auk_1972_Stewart.pdf	Auk	1972	BI	Pop estimates of breeding birds in ND	0	1	NA	CM	REG	AB	0	NA
Auk_1972_Williams.pdf	Auk	1972	BI	North florida sandhill crane pop	0	1	NA	POP	LAND	AB	0	NA
Auk_1981_Connors.pdf	Auk	1981	BI	Sanderling foraging and movement	0	1	NA	POP	LOC	DN	0	NA
Auk_1981_Erwin.pdf	Auk	1981	BI	Seabird colony sizes and movement	0	1	NA	CM	REG	AB;OC	0	NA
Auk_1981_Hoffman.pdf	Auk	1981	BI	Ecology of seabird flocks	1	1	NA	CM	REG	AB;OC	0	0
Auk_1981_James.pdf	Auk	1981	BI	Relative abundance and diversity of birds	1	1	NA	CM	REG	AB;RI	0	0
Auk_1981_McLaren.pdf	Auk	1981	BI	Incidence of vagrant landbirds	0	1	NA	CM	REG	OC	0	NA
Auk_1981_Meents.pdf	Auk	1981	BI	Correlation of bird counts and veg data	0	1	NA	POP	REG	DN	1	NA
Auk_1981_Smith.pdf	Auk	1981	BI	Bird community structure and energetics	0	1	NA	CM	LAND	AB;RI	0	NA
Auk_1982_Dunning.pdf	Auk	1982	BI	Rainfall and sparrow densities	0	1	NA	CM	LAND	AB	0	NA
Auk_1982_Ketterson.pdf	Auk	1982	BI	Demographic analyses of dark-eyed junco	0	1	NA	POP	REG	SU	0	NA
Auk_1982_Petrinovich.pdf	Auk	1982	BI	Sparrow population structure	0	1	NA	POP	LOC	AB;OC	0	NA
Auk_1991_Gutzwiller.pdf	Auk	1991	BI	Winter bird species richness	0	1	NA	CM	LAND	RI	0	NA
Auk_1991_James.pdf	Auk	1991	BI	Trouble in pop of woodpeckers	0	1	NA	POP	LAND	OC	0	NA
Auk_1991_Kostrzewa.pdf	Auk	1991	BI	Density and breeding success of several raptors	0	1	EU	POP	LAND	DN	0	NA
Auk_1991_Morimoto.pdf	Auk	1991	BI	Dispersion and density of several species	1	1	NA	POP	LAND	DN	1	0
Auk_1991_Veit.pdf	Auk	1991	BI	Bird distributions on Antarctic shore	0	1	AN	CM	LAND	AB	0	NA
Auk_1992_Nores.pdf	Auk	1992	BI	Distribution/evolution of bird species	0	1	SA	CM	REG	OC	0	NA
Auk_1992_Vickery.pdf	Auk	1992	BI	Relationship of density and breeding success	1	1	NA	POP	LAND	DN	0	0
Auk_1992_Wunderle.pdf	Auk	1992	BI	Effects of hurricane on bird populations	0	1	NA	CM	LAND	AB;RI	0	NA
Auk_1993_Cordero.pdf	Auk	1993	BI	Factors influencing numbers of sparrows	1	1	EU	CM	LAND	AB;OC	0	1
Auk_1993_Roth.pdf	Auk	1993	BI	Dynamics of a wood thrush population	0	1	NA	POP	LOC	AB	0	NA
Auk_2001_Bajema.pdf	Auk	2001	BI	Importance of coal mine grasslands for sparrows	1	1	NA	POP	LAND	DN	1	1
Auk_2001_Blake.pdf	Auk	2001	BI	Bird assemblages in two types of forests	0	1	SA	CM	LAND	RI	0	NA
Auk_2001_Cody.pdf	Auk	2001	BI	Comparison of bird communities in CA and Aus	0	1	NA/AU	CM	REG	DN	0	NA
Auk_2001_Graves.pdf	Auk	2001	BI	Warbler habitat preferences	0	1	NA	POP	LAND	AB;OC	0	NA
Auk_2001_Holmes.pdf	Auk	2001	BI	Trends in bird abundance in an intact forest	0	1	NA	CM	REG	AB;OC	0	NA
Auk_2001_JohnsonDH.pdf	Auk	2001	BI	Bird abundance and patch size relationship	0	1	NA	CM	REG	AB;DN	0	NA
Auk_2001_JohnsonOW.pdf	Auk	2001	BI	Apparent survival of plovers	1	1	NA	POP	REG	SU	1	1
Auk_2001_Larison.pdf	Auk	2001	BI	Nest selection and density in restored forest	0	1	NA	POP	LOC	DN;SU	0	NA
Auk_2001_Remsen.pdf	Auk	2001	BI	Distribution and migration of veeries	0	1	SA	POP	REG	RA	0	NA
Auk_2001_Suryan.pdf	Auk	2001	BI	Counts of nests + nestlings of kittiwakes	0	1	NA	POP	LAND	AB	1	NA
Auk_2001_Williams.pdf	Auk	2001	BI	Point counts and migration behavior	1	1	NA	CM	LOC	AB	0	0
Auk_2011_Baldwin.pdf	Auk	2011	BI	Nest survival and density of geese	0	1	NA	POP	LAND	DN;SU	1	NA
Auk_2011_Hart.pdf	Auk	2011	BI	Nectivorous bird abundance	1	1	NA	CM	LAND	AB;DN	1	1
Auk_2011_Johnson.pdf	Auk	2011	BI	Density and habitat characteristics	0	1	NA	POP	LAND	DN	0	NA
Auk_2011_Pabian.pdf	Auk	2011	BI	Calcium effects on ovenbird density	1	1	NA	POP	LOC	DN	0	1
Auk_2011_Sauer.pdf	Auk	2011	BI	Hierarchical analysis of BBS	0	1	NA	CM	REG	AB	1	NA
Auk_2011_VanderWerf.pdf	Auk	2011	BI	Survival of albatross	0	1	NA	POP	LAND	SU	1	NA
Auk_2012_Anderson.pdf	Auk	2012	BI	Demography of brown-headed cowbirds	0	1	NA	POP	LAND	SU	1	NA
Auk_2012_Benkman.pdf	Auk	2012	BI	Variation in population of red crossbills related to seed availabilty	0	1	NA	POP	LOC	AB	0	NA
Auk_2012_Hunt.pdf	Auk	2012	BI	Estimating abundance of warblers	0	1	NA	POP	LOC	OC;AB	1	NA
Auk_2012_Major.pdf	Auk	2012	BI	Avian use of early successional forest	0	1	NA	CM	LAND	AB;RI	0	NA
EE_1975_Foster.pdf	EcoEnt	1975	IN	Population biology of an aphid	0	1	EU	POP	LOC	AB	1	NA
EE_1975_Frith.pdf	EcoEnt	1975	IN	Insect abundance in the Indian Ocean	0	1	AS	CM	LAND	AB	1	NA
EE_1975_Greathead.pdf	EcoEnt	1975	IN	Ecology of a scale insect	0	1	AF	POP	LOC	AB;OC	1	NA
EE_1975_Lewis.pdf	EcoEnt	1975	IN	Distribution and density of the leaf cutter ant	1	1	SA	POP	LAND	AB	1	0
EE_1975_Pande.pdf	EcoEnt	1975	IN	Distribution of a mite in a a soil core	0	1	AS	POP	LOC	AB	1	NA
EE_1975_Vane-Wright.pdf	EcoEnt	1975	IN	Distribution of several butterflies	1	1	SA	CM	REG	RA	1	0
EE_1975_Wilding.pdf	EcoEnt	1975	IN	Aphids infecting a plant	0	1	EU	CM	LOC	AB	1	NA
EE_1976_Buckle.pdf	EcoEnt	1976	IN	Parasite infections of small mammals	0	1	EU	CM	LOC	AB;OC	1	NA
EE_1976_Claridge.pdf	EcoEnt	1976	IN	Diversity of leaf hoppers	0	1	EU	CM	LAND	AB;OC	1	NA
EE_1976_Perrin.pdf	EcoEnt	1976	IN	Abundance of an aphid on nettle	1	1	EU	POP	LAND	AB	1	0
EE_1976_Pomeroy.pdf	EcoEnt	1976	IN	Termite mound distribution	1	1	AF	POP	LAND	AB	1	0
EE_1981_Claridge.pdf	EcoEnt	1981	IN	Leaf hopper diversity	0	1	EU	CM	LAND	RI;OC	1	NA
EE_1981_Clark.pdf	EcoEnt	1981	IN	Density of fleas in house martin nests	1	1	EU	CM	LOC	AB	1	1
EE_1981_De Steven.pdf	EcoEnt	1981	IN	Abundance and survival of a weevil	0	1	NA	POP	LAND	AB;SU	1	NA
EE_1981_Lounibos.pdf	EcoEnt	1981	IN	Treehole associations of mosquitos	1	1	AF	CM	LAND	AB	1	NA
EE_1981_McClure.pdf	EcoEnt	1981	IN	Hemlock scale population dynamics	0	1	NA	CM	LAND	AB;SU	1	NA
EE_1981_McCoy.pdf	EcoEnt	1981	IN	Abundance of Delphacidae	1	1	NA	CM	LAND	AB	1	NA
EE_1981_Randall.pdf	EcoEnt	1981	IN	Distribution of Sepsidae	0	1	EU	CM	LAND	OC;RA	1	NA
EE_1981_Wolda.pdf	EcoEnt	1981	IN	Pop fluctuations of mosquitos	1	1	SA	POP	LAND	AB	1	0
EE_1982_Claridge.pdf	EcoEnt	1982	IN	Insects and species-area relationship	1	1	EU	CM	REG	RI	1	0
EE_1982_Coulson.pdf	EcoEnt	1982	IN	Distribution of Diptera	0	1	EU	CM	LAND	AB	1	NA
EE_1982_Gibson.pdf	EcoEnt	1982	IN	Competition between two bugs	0	1	EU	CM	LOC	AB	1	NA
EE_1982_Niemela.pdf	EcoEnt	1982	IN	Seasonal changes in species richness	1	1	EU	CM	REG	RI	1	0
EE_1982_Zelazny.pdf	EcoEnt	1982	IN	Insects associated with coconut palms	0	1	AU	CM	LAND	AB	1	NA
EE_1991_Basset,Kitching.pdf	EcoEnt	1991	IN	Species # and abundance associated wit ha tree	0	1	AU	CM	LOC	AB;RI	1	NA
EE_1991_Basset.pdf	EcoEnt	1991	IN	Seasonality of arthropods	1	1	AU	CM	LOC	AB	1	NA
EE_1991_Brakefield.pdf	EcoEnt	1991	IN	Butterfly population dynamics	0	1	AF	CM	LAND	AB;SU	1	NA
EE_1991_Connor.pdf	EcoEnt	1991	IN	Abundance and survival of Cameraria	0	1	NA	POP	LOC	AB;SU	1	NA
EE_1991_Dennis.pdf	EcoEnt	1991	IN	Interaction between predators and aphid populations	0	1	EU	CM	LOC	AB	1	NA
EE_1991_Harris.pdf	EcoEnt	1991	IN	German wasp invasion	1	1	AU	CM	LAND	AB	1	0
EE_1991_Rushton.pdf	EcoEnt	1991	IN	Habitat characteristics of Pterostichus	0	1	EU	CM	LAND	OC	1	NA
EE_1991_Silvanima.pdf	EcoEnt	1991	IN	Population pulses of planthoppers	1	1	NA	CM	LAND	AB	1	0
EE_1991_Zonneveld.pdf	EcoEnt	1991	IN	Estimating death rates from transect counts	0	1	EU	CM	LOC	AB	1	NA
EE_1992_Basset.pdf	EcoEnt	1992	IN	Influence of leaf traits on arthropod distribution	1	1	AU	CM	LOC	AB	0	1
EE_2001_Andres.pdf	EcoEnt	2001	IN	Survival rates in damselfly population	0	1	EU	POP	LOC	SU	1	NA
EE_2001_Archer.pdf	EcoEnt	2001	IN	Changes in abundance of Vespula	0	1	EU	CM	LAND	AB	1	NA
EE_2001_Komonen.pdf	EcoEnt	2001	IN	Structure of communities in old growth forest	1	1	EU	CM	LAND	AB;RI	1	0
EE_2001_Plantegenest.pdf	EcoEnt	2001	IN	Predator impacts on aphids	1	1	EU	CM	LOC	AB	1	NA
EE_2001_Smith.pdf	EcoEnt	2001	IN;MA	Beetle and small mammal abundance relationship	0	1	NA	CM	LAND	AB	1	NA
EE_2001_Stefanescu.pdf	EcoEnt	2001	IN	Butterfly migration	0	1	EU	CM	LAND	AB	1	NA
EE_2001_Stork.pdf	EcoEnt	2001	IN	Spatial distribution of beetles in oak canopies	1	1	EU	CM	LOC	AB	1	0
EE_2001_Thaler.pdf	EcoEnt	2001	IN	Effect of plant resistance on herbivore abundance	0	1	NA	CM	LOC	AB	1	NA
EE_2001_Williams.pdf	EcoEnt	2001	IN	Effect of resources and natural enemies on herbivore distribution	0	1	EU	CM	LOC	AB	1	NA
EE_2002_Hufbauer.pdf	EcoEnt	2002	IN	Aphid population dynamics	0	1	NA	CM	LAND	AB	1	NA
EE_2011_Ando.pdf	EcoEnt	2011	IN	Aphid impacts on community	0	1	AS	CM	LOC	AB;RI	1	NA
EE_2011_Brown.pdf	EcoEnt	2011	IN	Decline in ladybirds after an invasion	1	1	EU	CM	LAND	AB	1	0
EE_2011_Bucher.pdf	EcoEnt	2011	IN	Body condition of two spiders	1	1	EU	CM	LAND	AB	1	0
EE_2011_Buczkowski.pdf	EcoEnt	2011	IN	Spatial structure in the black carpenter ant	1	1	NA	POP	LAND	OC	1	0
EE_2011_Gombeer.pdf	EcoEnt	2011	IN	Caddisfly assemblages	0	1	EU	CM	LAND	RI;OC	1	NA
EE_2011_Katayama.pdf	EcoEnt	2011	IN	Affects of rhizobia on arthropods	0	1	AS	CM	LOC	RI;AB	1	NA
EE_2011_Klapwijk.pdf	EcoEnt	2011	IN	Spatial ecology of parasitoids	0	1	EU	CM	LOC	OC;AB	1	NA
EE_2011_Klimes.pdf	EcoEnt	2011	IN	Experimental suppression of ants	0	1	AU	CM	LAND	AB	1	NA
EE_2011_Lazaro.pdf	EcoEnt	2011	IN	Relationship between densities and foraging behavior	0	1	EU	CM	LOC	AB	1	NA
EE_2011_Poniatowski.pdf	EcoEnt	2011	IN	Dispersal capability of a cricket	0	1	EU	POP	LAND	AB	1	NA
EE_2011_Santini.pdf	EcoEnt	2011	IN	Spatial patterns of an ant species	0	1	EU	POP	LOC	OC	1	NA
EE_2011_Zimmermann.pdf	EcoEnt	2011	IN	Long-distance dispersal in butterflies	1	1	EU	POP	LAND	AB	1	1
Ecology_1971_Cooper.pdf	Ecology	1971	FI	Fish production	0	1	NA	CM	LOC	AB	1	NA
Ecology_1971_Heatwole.pdf	Ecology	1971	BI;IN	Species counts on coral islands	0	1	AU	CM	REG	OC	0	NA
Ecology_1971_Kochsiek.pdf	Ecology	1971	IN	Zooplankton diversity	0	1	NA	CM	REG	DN;RI	0	NA
Ecology_1971_Krebs.pdf	Ecology	1971	MA	Microtus density	0	1	NA	CM	LAND	DN	0	NA
Ecology_1971_Pianka.pdf	Ecology	1971	HR	Desert lizard density	0	1	AF	CM	LAND	OC	0	NA
Ecology_1971_Price.pdf	Ecology	1971	PL	Plant occurrence on several slopes	0	1	NA	CM	LOC	OC;AB	0	NA
Ecology_1971_Reiners.pdf	Ecology	1971	PL	Plant diversity in a chronosequence	1	1	NA	CM	LAND	RI	0	0
Ecology_1971_Tamarin.pdf	Ecology	1971	MA	Pop bio of two rats	0	1	NA	CM	LOC	DN;SU	1	NA
Ecology_1971_Terborgh.pdf	Ecology	1971	BI	Bird distributions in the Andes	0	1	SA	CM	REG	OC	0	NA
Ecology_1972_Cameron.pdf	Ecology	1972	IN	Insect diversity in two marshes	0	1	NA	CM	LOC	AB;RI	0	NA
Ecology_1981_Beattie.pdf	Ecology	1981	PL	Presence/abundance of ant-dispersed plant species	0	1	NA	CM	REG	OC	0	NA
Ecology_1981_Faeth.pdf	Ecology	1981	IN	Abundance of leaf-mining insects	0	1	NA	CM	LOC	DN;RI	0	NA
Ecology_1981_Fox.pdf	Ecology	1981	MA	Niches and species richness	0	1	AU	CM	LAND	OC;RI	0	NA
Ecology_1981_Garsd.pdf	Ecology	1981	MA	Vole population fluctuations	0	1	NA	CM	LOC	AB	0	NA
Ecology_1981_Hawkins.pdf	Ecology	1981	IN	Stream invertebrate relative abundances	1	1	NA	CM	LAND	AB	0	0
Ecology_1981_Janzen.pdf	Ecology	1981	IN	Distribution of parasitoids	0	1	NA	CM	REG	RA;OC	0	NA
Ecology_1981_Rabinowitz.pdf	Ecology	1981	PL	Phenological properties of prairie plants	1	1	NA	CM	LOC	AB	0	0
Ecology_1981_Shmida.pdf	Ecology	1981	PL	Shrub cover and occurance	1	1	NA	CM	LOC	OC;RI	0	0
Ecology_1981_Simberloff.pdf	Ecology	1981	IN	Populations of leaf mining insects	0	1	NA	CM	LOC	SU	0	NA
Ecology_1981_Thorp.pdf	Ecology	1981	IN	Benthic invertebrate richness	1	1	NA	CM	LOC	AB;RI	0	0
Ecology_1981_Whittam.pdf	Ecology	1981	BI	Seabird interactions	1	1	NA	CM	REG	AB;OC	0	0
Ecology_1981_Williams.pdf	Ecology	1981	FI;IN	Competition among fish/inverts on a reef	1	1	NA	CM	LOC	DN	0	0
Ecology_1991_Andrews.pdf	Ecology	1991	HR	Stability of a tropical lizard	0	1	SA	POP	LOC	DN	1	NA
Ecology_1991_Gascon.pdf	Ecology	1991	HR	Tadpole distribution	0	1	SA	CM	LAND	OC	0	NA
Ecology_1991_Hinch.pdf	Ecology	1991	FI	Relative fish abundance at several lakes	0	1	NA	CM	LAND	AB	0	NA
Ecology_1991_Loiselle.pdf	Ecology	1991	BI	Frugivore bird abundance	0	1	SA	CM	LAND	AB	0	NA
Ecology_1991_Norton.pdf	Ecology	1991	FI	Fish community structure	0	1	NA	CM	LAND	AB	0	NA
Ecology_1991_Peltonen.pdf	Ecology	1991	MA	Shrew island occupancy	0	1	EU	MPOP	LAND	OC;CO;AB	0	NA
Ecology_1991_Schluter.pdf	Ecology	1991	BI	Finch densities compared on several continents	1	1	AF;NA;SA	CM	REG	AB;RA	0	1
Ecology_1992_Dickman.pdf	Ecology	1992	MA	Predation and habitat shift in house mouse	1	1	AU	CM	LAND	AB	0	1
Ecology_1992_Nichols.pdf	Ecology	1992	MA	Estimating vole transition probabilities	0	1	NA	POP	LOC	AB;SU	1	NA
Ecology_1992_Osenberg.pdf	Ecology	1992	FI	Two-stage life histories in fish	0	1	NA	POP	LOC	AB	0	NA
Ecology_2001_Berggren.pdf	Ecology	2001	IN	Cricket colonization success	0	1	EU	POP;MPOP	LAND	OC;CO	0	NA
Ecology_2001_Forsman.pdf	Ecology	2001	BI	Effects of predation on bird community	1	1	EU	CM	LAND	DN;RI	0	0
Ecology_2001_Fromentin.pdf	Ecology	2001	FI	Regulation of cod pops	0	1	EU	POP	LAND	AB	1	NA
Ecology_2001_Gilliam.pdf	Ecology	2001	FI	Fish abundance and movement in presence of predators	0	1	NA	POP	LAND	AB;SU	1	NA
Ecology_2001_Gutierrez.pdf	Ecology	2001	IN	Insect distribution and migration	0	1	EU	CM	LAND	OC;CO	1	NA
Ecology_2001_Laurance.pdf	Ecology	2001	PL	Woody vine abundance in rainforests	0	1	SA	CM	LAND	DN	0	NA
Ecology_2001_Smith.pdf	Ecology	2001	IN	Richness of epifauna	0	1	AU	CM	REG	RI	1	NA
Ecology_2001_Tavecchia.pdf	Ecology	2001	BI	Survival and repro of flamingos	0	1	EU	POP	LAND	SU	1	NA
Ecology_2001_Wiklund.pdf	Ecology	2001	BI;MA	Merlin and rodent population size relationships	0	1	EU	CM	LAND	AB	0	NA
Ecology_2002_Morris.pdf	Ecology	2002	MA	Density dependence in small mammals	1	1	NA	CM	LAND	AB	0	1
Ecology_2011_Barber.pdf	Ecology	2011	IN	Insect communities on oak	0	1	NA	CM	LOC	AB;RI	0	NA
Ecology_2011_Bartolino.pdf	Ecology	2011	FI	Fish habitat selection	0	1	NA;AS	POP	LAND	AB	0	NA
Ecology_2011_Chelgren.pdf	Ecology	2011	HR	Salamander occupancy after wildfire	0	1	NA	CM	LAND	OC	1	NA
Ecology_2011_Elmendorf.pdf	Ecology	2011	PL	Plant community richness	1	1	NA	CM	LAND	RI	0	0
Ecology_2011_Freestone.pdf	Ecology	2011	IN	Richness of marine inverts in presence of predators	0	1	NA;SA	CM	REG	RI	0	NA
Ecology_2011_Laughlin.pdf	Ecology	2011	PL	Understory species richness	1	1	NA	CM	LAND	RI	0	0
Ecology_2011_Messmer.pdf	Ecology	2011	FI	Fish community structure on coral reefs	0	1	AU	CM	LOC	AB;RI	0	NA
Ecology_2011_Ohlberger.pdf	Ecology	2011	FI	Biomass overcompensation by juveniles in response to adult mortality	0	1	EU	CM	LOC	AB	0	NA
Ecology_2011_Rowe.pdf	Ecology	2011	MA	Climate change and small mammal abundance	0	1	NA	CM	LAND	AB	0	NA
Ecology_2011_Thaker.pdf	Ecology	2011	MA	Predator effects on ungulate populations	1	1	AF	CM	LAND	OC	0	0
JB_1974_Goldsmith.pdf	JBio	1974	PL	Tropical grassland communities	0	1	SA	CM	LAND	OC	0	NA
JB_1975_Fisher.pdf	JBio	1975	PL	Heathland community composition	0	1	NA	CM	LAND	OC	0	NA
JB_1975_Hepburn.pdf	JBio	1975	BI	Fulmar nest distribution	0	1	EU	POP	LAND	AB	1	NA
JB_1975_Means.pdf	JBio	1975	HR	Competitive exclusion in salamanders	0	1	NA	CM	LAND	OC	1	NA
JB_1975_Rabinovich.pdf	JBio	1975	BI	Bird distribution in Argentina	1	1	SA	CM	REG	RI	1	0
JB_1975_Smith.pdf	JBio	1975	PL	Angiosperm distributions	1	1	AU	CM	REG	RA;RI	1	0
JB_1976_Abele.pdf	JBio	1976	IN	Associations of coral and crustaceans	1	1	SA	CM	LOC	AB;RI	1	0
JB_1976_Hayden.pdf	JBio	1976	IN	Distribution of coastal inverts	1	1	NA;SA	CM	REG	RA	1	0
JB_1976_Heller.pdf	JBio	1976	IN	Biogeography of land snails	1	1	EU	POP	REG	OC	1	0
JB_1976_Otte.pdf	JBio	1976	IN;PL	Relationships between grasshoppers and plants	0	1	NA;SA;AF;AU;EU;AS	CM	REG	RI	1	NA
JB_1976_Vale.pdf	JBio	1976	BI	Suburban bird populations	0	1	NA	CM	LAND	RI;AB	1	NA
JB_1977_Bock.pdf	JBio	1977	BI	Abundance patterns of bird species	1	1	NA	CM	REG	AB	1	0
JB_1977_Lindley.pdf	JBio	1977	IN	Distribution of plankton	1	1	NA;EU	CM	REG	AB	1	0
JB_1977_Taylor.pdf	JBio	1977	IN	Latitudinal distribution of gastropods	1	1	NA	CM	REG	RI;RA	1	0
JB_1981_Browne.pdf	JBio	1981	IN	Molluscs in NY lakes	0	1	NA	CM	LAND	RI	1	NA
JB_1981_MacDonald.pdf	JBio	1981	MA	Fox density and rabies	0	1	EU	POP	LAND	AB	1	NA
JB_1981_McKenzie.pdf	JBio	1981	MA	Phanerozoic Kimberley mammals	1	1	AU	CM	REG	OC;RI	1	0
JB_1981_Murray.pdf	JBio	1981	PL	Macrophyte floras in CA	0	1	NA	CM	LAND	RI;OC	1	NA
JB_1981_Rigby.pdf	JBio	1981	IN	Arthropods on bracken	0	1	EU	CM	LOC	RI	1	NA
JB_1981_Teraguchi.pdf	JBio	1981	IN	Comparison of arthropods between sites	0	1	NA	CM	REG	AB;RI	1	NA
JB_1981_Turner.pdf	JBio	1981	IN	Copepod diversity	0	1	NA	CM	REG	RI	1	NA
JB_1982_ Bahre.pdf	JBio	1982	PL	Vegetation in a dredge field	0	1	NA	CM	LAND	RI;OC	1	NA
JB_1982_Bunt.pdf	JBio	1982	PL	Distribution of mangroves	0	1	AU		REG	RI;RA	1	NA
JB_1982_Kirkpatrick.pdf	JBio	1982	PL	Vascular plants in Tasmania	1	1	AU	CM	LAND	RI;OC	1	0
JB_1982_Veblen.pdf	JBio	1982	PL	Regeneration patterns in forests	0	1	SA	CM	LAND	OC	1	NA
JB_1991_Baert.pdf	JBio	1991	IN	Spider communities in Ecuador	1	1	SA	CM	LAND	OC	1	0
JB_1991_Bush.pdf	JBio	1991	PL;IN	Colonization patterns on Krakatau	0	1	AU	CM	LAND	OC	1	NA
JB_1991_Diaz.pdf	JBio	1991	HR	Distribution of a lizard	1	1	EU	POP	REG	AB	1	0
JB_1991_Duigan.pdf	JBio	1991	IN	Distribution of freshwater crustaceans	0	1	EU	CM	LAND	OC	1	NA
JB_1991_Hill.pdf	JBio	1991	BI	Species distributions and CCA	0	1	EU	CM	REG	OC;RA	1	NA
JB_1991_Howes.pdf	JBio	1991	FI	Biogeography of fish	1	1	NA;SA;AF;EU;AS;AU	CM	REG	RA	1	0
JB_1991_Maly.pdf	JBio	1991	IN	Copepod biogeography	0	1	AU	CM	REG	RA	1	NA
JB_1991_Meserve.pdf	JBio	1991	MA	Ecology of small mammals	0	1	SA	CM	LAND	RI;AB	1	NA
JB_1991_Patterson.pdf	JBio	1991	MA	Nestedness of rodent population	1	1	NA	CM	LAND	RI	1	0
JB_1991_Weddell.pdf	JBio	1991	MA	Distribution of squirrels	0	1	NA	POP	LAND	OC	1	NA
JB_1992_Dzwonko.pdf	JBio	1992	PL	Species richness and seed dispersal	0	1	EU	CM	LAND	RI	1	NA
JB_1992_Hay.pdf	JBio	1992	BI	Distribution of seabirds	0	1	NA	CM	LAND	RI;AB	1	NA
JB_1992_Rahman.pdf	JBio	1992	PL	Distribution of herbs and shrubs in Asia	0	1	AS	CM	REG	RA;OC	1	NA
JB_1992_Rushton.pdf	JBio	1992	IN	Spider habitats	1	1	EU	CM	LAND	OC	1	0
JB_1992_Wilson.pdf	JBio	1992	PL	Exotic species along roads in NZ	1	1	AU	CM	LAND	OC	1	0
JB_2001_Barnes.pdf	JBio	2001	IN	Biogeography of encrusting faunas	0	1	NA;AN	CM	REG	OC;RI	1	NA
JB_2001_Crisp.pdf	JBio	2001	PL	Endemism in Australian flora	0	1	AU	CM	REG	RI;RA	1	NA
JB_2001_Davidar.pdf	JBio	2001	BI	Distribution of forest birds on an island	1	1	AS	CM	LAND	RI;AB	1	0
JB_2001_Fischer.pdf	JBio	2001	MA	Distribution of an Australian mammal	0	1	AU	POP	REG	RA;OC	1	NA
JB_2001_Gillespie.pdf	JBio	2001	BI	Distribution of bird species richness	0	1	NA	CM	LAND	RI	1	NA
JB_2001_Inger.pdf	JBio	2001	HR	Frogs and snakes of Sundaland	0	1	AS	CM	REG	OC;RA	1	NA
JB_2001_Joyeux.pdf	JBio	2001	FI	Biogeography of reef fishes	0	1	SA	CM	REG	OC;RA	1	NA
JB_2001_Linder.pdf	JBio	2001	PL	Plant diversity in Africa	0	1	AF	CM	REG	RI	1	NA
JB_2001_Proches.pdf	JBio	2001	IN	Mite distribution	1	1	NA;SA;AF;EU;AS;AU	CM	REG	RA	1	0
JB_2001_Tattersfield.pdf	JBio	2001	IN	Distribution of molluscs	0	1	AF	CM	LAND	RI	1	NA
JB_2001_Zacharias.pdf	JBio	2001	IN	Intertidal diversity	0	1	NA	CM	LAND	OC;RI	1	NA
JB_2011_Fattorini.pdf	JBio	2011	IN	Arthropod species composition on islands	0	1	EU	CM	LAND	RI;OC	1	NA
JB_2011_Hajek.pdf	JBio	2011	IN;PL	Environmental controls of bioitic assemblages	1	1	EU	CM	LAND	RI;OC	1	0
JB_2011_Hargrove.pdf	JBio	2011	BI	Spatial structure of bird pops	1	1	NA	CM	LAND	OC	1	0
JB_2011_Inward.pdf	JBio	2011	IN	Assemblages of dung beetles	1	1	SA;AF	CM	REG	RI	1	1
JB_2011_Jonsson.pdf	JBio	2011	BI	Breeding bird communities	0	1	EU	CM	LAND	AB;RI	1	NA
JB_2011_Marini.pdf	JBio	2011	PL	Fern diversity on a gradient	0	1	EU	CM	REG	RI	1	NA
JB_2011_Oswald.pdf	JBio	2011	BI	Bird distribution based on climate	0	1	EU	CM	REG	OC;RA	1	NA
JB_2011_Qie.pdf	JBio	2011	IN	Dung beetle assemblages	1	1	AS	CM	LAND	OC;RI	0	0
JB_2011_Spengler.pdf	JBio	2011	IN	Bee and wasp assemblages on islands	1	1	AS	CM	LAND	RI	1	1
JB_2011_Veech.pdf	JBio	2011	BI	Dove occurance	0	1	NA	CM	REG	OC;RA	1	NA
JB_2011_Wang.pdf	JBio	2011	BI	Bird assemblages in China	0	1	AS	CM	LAND	OC;RI	1	NA
JE_1971_Boorman.pdf	JEco	1971	PL	Ecology of a salt marsh	0	1	EU	CM	LAND	OC	1	NA
JE_1971_Brereton.pdf	JEco	1971	PL	Species populations in salt marshes	1	1	EU	CM	LOC	AB	1	NA
JE_1971_Haslam2.pdf	JEco	1971	PL	Phragmites mixed communities	0	1	EU	CM	LAND	OC	1	NA
JE_1971_Lipkin.pdf	JEco	1971	PL;IN	Intertidal occurance of species	1	1	AS	CM	LOC	OC	1	0
JE_1971_Lloyd.pdf	JEco	1971	PL	Grassland vegetation of Sheffield	0	1	EU	CM	LAND	OC	1	NA
JE_1971_Tittensor.pdf	JEco	1971	PL	Plant communities of Loch lomaond	0	1	EU	CM	LAND	OC	1	NA
JE_1972_Antonovics.pdf	JEco	1972	PL	Pop dynamics of a grass	0	1	EU	POP	LOC	AB;SU	1	NA
JE_1972_Holland.pdf	JEco	1972	PL	Plant species on stone walls	0	1	EU	CM	LOC	RI	1	NA
JE_1972_Rogers.pdf	JEco	1972	PL	Distribution of grassland species	1	1	EU	CM	LOC	AB	1	0
JE_1973_Spenceley.pdf	JEco	1973	PL	Stratification of vegetation and successional data	0	1	AU	CM	LOC	OC	0	NA
JE_1981_Doust.pdf	JEco	1981	PL	Rapens population dynamics	0	1	EU	POP	LOC	AB	1	NA
JE_1981_Frempong.pdf	JEco	1981	PL	Compsition of phytoplankton in a lake	0	1	EU	CM	LOC	AB;OC	1	NA
JE_1981_Jefferies.pdf	JEco	1981	PL	Population biology of Salicornia	0	1	EU	POP	LOC	AB;SU	1	NA
JE_1981_Newell.pdf	JEco	1981	PL	Demography of viola	0	1	NA	POP	LAND	AB	1	NA
JE_1981_Peterken.pdf	JEco	1981	PL	Distribution of Mercururialis	0	1	EU	POP	REG	OC;RA	1	NA
JE_1981_Roberts.pdf	JEco	1981	PL	Vegetation on clay wastes	0	1	EU	CM	LAND	AB	1	NA
JE_1981_Uhl.pdf	JEco	1981	PL	Plant succession after burning	1	1	SA	CM	LAND	AB	1	0
JE_1982_Coesel.pdf	JEco	1982	PL	Adapations of desmid communities	0	1	EU	CM	LAND	AB	1	NA
JE_1982_Wheeler.pdf	JEco	1982	PL	Species richness of herbaceous plants	0	1	EU	CM	LAND	RI	1	NA
JE_1983_Swaine.pdf	JEco	1983	PL	Early succession on cleared forest land	0	1	AF	CM	LAND	AB;RI	0	NA
JE_1991_Bartlett.pdf	JEco	1991	PL	Cliff-edge distribution of trees	0	1	NA	CM	LAND	AB	1	NA
JE_1991_Doust.pdf	JEco	1991	PL	Sex ratios in a macrophyte	0	1	NA	POP	LAND	AB	1	NA
JE_1991_Figueroa.pdf	JEco	1991	PL	Response of grassland species to changing rainfall	0	1	EU	CM	LOC	OC	1	NA
JE_1991_Hughes.pdf	JEco	1991	PL	Colonization of herbs	0	1	NA	CM	LOC	AB	1	NA
JE_1991_Marino.pdf	JEco	1991	PL	Dispersal of mosses	1	1	NA	CM	LOC	AB;OC	1	0
JE_1991_Wheeler.pdf	JEco	1991	PL	Mass and richness of herbaceous fen	0	1	EU	CM	LAND	RI	1	NA
JE_1992_Montana.pdf	JEco	1992	PL	Colonization of bare areas	0	1	NA	CM	LOC	RI;AB	1	NA
JE_1993_Auerbach.pdf	JEco	1993	PL	Vegetation change along an altitude gradient	1	1	AS	CM	LOC	OC	0	1
JE_1993_Balfour.pdf	JEco	1993	PL	Factors limiting climber distribution	0	1	AF	CM	LAND	AB	0	NA
JE_1993_Olff.pdf	JEco	1993	PL	Succession on dunes	0	1	EU	CM	LOC	OC	0	NA
JE_2001_Bergamini.pdf	JEco	2001	PL	Bryophyte richness	0	1	EU	CM	LAND	RI	1	NA
JE_2001_Dorken.pdf	JEco	2001	PL	Reduced sexuality in Decadon	0	1	NA	POP	REG	AB	1	NA
JE_2001_Kery.pdf	JEco	2001	PL;IN	Plant population size and an herbivore	0	1	EU	CM	LAND	AB	1	NA
JE_2001_Singleton.pdf	JEco	2001	PL	Forest herb colonization of forests	1	1	NA	CM	LAND	AB;OC;RI	1	0
JE_2001_Verheyen.pdf	JEco	2001	PL	Dispersal limitation in vascular plants	0	1	EU	CM	LAND	OC;AB	1	NA
JE_2001_Virtanen.pdf	JEco	2001	PL	Stream bryophyte communities	0	1	EU	CM	LAND	RI	1	NA
JE_2002_Rajaniemi.pdf	JEco	2002	PL	Fertilization and species diversity	0	1	NA	CM	LOC	RI;AB	1	NA
JE_2003_Johanssson.pdf	JEco	2003	PL	Distribution and abundance of two lichens	0	1	EU	CM	LAND	OC;AB	0	NA
JE_2003_Kery.pdf	JEco	2003	PL	Detection of different life stages of an orchid	0	1	NA	POP	LOC	AB	1	NA
JE_2003_Vergeer.pdf	JEco	2003	PL	Performance of Succisa pratensis	0	1	EU	POP	LAND	AB	0	NA
JE_2011_Bennie.pdf	JEco	2011	PL	Biodiversity in a bog	1	1	EU	CM	LOC	RI	1	0
JE_2011_Foster.pdf	JEco	2011	PL	Seed availability and species sorting	0	1	NA	CM	LOC	AB;RI	1	NA
JE_2011_Gerst.pdf	JEco	2011	PL	Geographic position effects on demography	0	1	NA	CM	LOC	AB	1	NA
JE_2011_Houseman.pdf	JEco	2011	PL	Grassland plant diversity and sorting, plant traits	0	1	NA	CM	LAND	AB;RI	1	NA
JE_2012_Laliberte.pdf	JEco	2012	PL	Which plant traits determine abundance	0	1	AU	CM	LOC	AB	0	NA
JE_2012_Newton.pdf	JEco	2012	PL	Structure of a grassland community	1	1	EU	CM	LAND	RI	0	1
JE_2012_Reich.pdf	JEco	2012	PL	Diversity in southern boreal forests	0	1	NA	CM	LAND	AB	0	NA
JE_2012_Socher.pdf	JEco	2012	PL	Effects of fertilization and mowing on grassland species richness	0	1	EU	CM	LAND	RI	0	NA
JE_2012_Spiegel.pdf	JEco	2012	PL	Evaluation of directed dispersal	1	1	AS	POP	LOC	AB;SU	0	1
JE_2012_Toledo.pdf	JEco	2012	PL	Distribution patterns of tropical woody species	0	1	SA	CM	LAND	OC	0	NA
Herp_1971_Bider.pdf	JHerp	1971	HR	Estimating turtle populations	0	1	NA	POP	LOC	AB	1	NA
Herp_1971_Blaney.pdf	JHerp	1971	HR	Distribution of herps on islands	1	1	NA	CM	LAND	OC	0	0
Herp_1971_Kropach.pdf	JHerp	1971	HR	Sea snake aggregations	1	1	NA	POP	LAND	AB	0	0
Herp_1972_Fitch.pdf	JHerp	1972	HR	Ecology of an iguana	1	1	SA	POP	LAND	SU	0	0
Herp_1972_Mount.pdf	JHerp	1972	HR	Distribution of a worm snake	0	1	NA	POP	REG	RA	0	NA
Herp_1972_Tinkle.pdf	JHerp	1972	HR	Pop dynamics of a lizard	1	1	NA	POP	LOC	SU	0	0
Herp_1973_Parker.pdf	JHerp	1973	HR	Species composition of snake hibernacula	0	1	NA	CM	LOC	AB	0	NA
Herp_1974_Schall.pdf	JHerp	1974	HR	Population of the whiptail lizard	0	1	SA	POP	LAND	AB	0	NA
Herp_1975_Froese.pdf	JHerp	1975	HR	Dense population of snapping turtles	1	1	NA	POP	LOC	AB	1	1
Herp_1975_Rose.pdf	JHerp	1975	HR	Activity and home range of texas tortoise	0	1	NA	POP	LAND	AB	0	NA
Herp_1981_Semlitsch.pdf	JHerp	1981	HR	Abundance of crowned snakes	0	1	NA	POP	LAND	AB	0	NA
Herp_1982_Dunham.pdf	JHerp	1982	HR	Population dynamics of igualid lizard populations	1	1	NA	POP	LAND	AB	1	1
Herp_1982_Hoffman.pdf	JHerp	1982	HR	Sea turtle distribution	0	1	NA	CM	LAND	AB;OC	1	NA
Herp_1982_Sweet.pdf	JHerp	1982	HR	Distribution of a salamander	0	1	NA	POP	LAND	OC	0	NA
Herp_1982_Van Devender.pdf	JHerp	1982	HR	Basilisk population dynamics	0	1	NA	POP	LAND	AB	1	NA
Herp_1983_Frazer.pdf	JHerp	1983	HR	Sea turtle survivorship	1	1	NA	POP	LAND	SU	1	1
Herp_1984_Ruby.pdf	JHerp	1984	HR	Demography of spiny lizard	0	1	NA	POP	LOC	AB;SU	0	NA
Herp_1985_Plummer.pdf	JHerp	1985	HR	Demography of green snakes	0	1	NA	POP	LOC	AB	1	NA
Herp_1985_Shoop.pdf	JHerp	1985	HR	Sea turtle nesting activity	1	1	NA	CM	REG	AB	0	1
Herp_1986_Berry.pdf	JHerp	1986	HR	Desert tortoise research	0	1	NA	POP	LAND	AB	0	NA
Herp_1991_Iverson.pdf	JHerp	1991	HR	Yellow mud turtle demography	1	1	NA	POP	LOC	SU	0	0
Herp_1991_James.pdf	JHerp	1991	HR	Pop dynamics of Scincid lizards	1	1	AU	POP	LOC	AB;SU	1	1
Herp_1991_Peterson.pdf	JHerp	1991	HR	Salamander survival	0	1	NA	POP	LOC	AB;SU	0	NA
Herp_1992_Mushinsky.pdf	JHerp	1992	HR	Natural history of skinks	0	1	NA	POP	LOC	AB	0	NA
Herp_1993_Alberts.pdf	JHerp	1993	HR	Iguana density and home range size	0	1	NA	POP	LAND	AB	0	NA
Herp_1995_Burke.pdf	JHerp	1995	HR	Metapopulations of slider turtles	1	1	NA	POP	LAND	AB	0	1
Herp_1995_Pearman.pdf	JHerp	1995	HR	Tropical amphibian monitoring	0	1	SA	CM	LAND	RI	0	NA
Herp_1996_Langtimm.pdf	JHerp	1996	HR	Abundance of box turtles on an island	0	1	NA	POP	LAND	AB	1	NA
Herp_1997_Friedl.pdf	JHerp	1997	HR	Pop biology of treefrog	1	1	EU	POP	LOC	AB	0	1
Herp_1997_Shirose.pdf	JHerp	1997	HR	Amphibian call count survey technique	0	1	NA	CM	LOC	AB;OC	1	NA
Herp_2001_Prior.pdf	JHerp	2001	HR	Sampling methods for rat snakes	0	1	NA	POP	LAND	AB	1	NA
Herp_2002_Pope.pdf	JHerp	2002	HR	Distribution of Rana and prey	1	1	NA	CM	LAND	AB;OC	0	0
Herp_2003_Bruce.pdf	JHerp	2003	HR	Distribution of salamanders	0	1	NA	CM	LAND	OC	0	NA
Herp_2004_Blackwell.pdf	JHerp	2004	HR	Population estimators of Ambystoma	0	1	NA	POP	LOC	AB;SU	1	NA
Herp_2004_Burrowes.pdf	JHerp	2004	HR	Amphibian declines in Puerto Rico	0	1	NA	CM	REG	AB	0	NA
Herp_2004_Dodd.pdf	JHerp	2004	HR	Abundance of a salamander community	1	1	NA	CM	LAND	AB	1	1
Herp_2004_Lopez-Ortiz.pdf	JHerp	2004	HR	Habitat selection by a gecko	0	1	SA	POP	LAND	AB;OC	0	NA
Herp_2004_McCoy.pdf	JHerp	2004	HR	Population biology of the scrub lizard	0	1	NA	POP	LOC	AB;SU	0	NA
Herp_2005_Campbell.pdf	JHerp	2005	HR	Survival of green turtles	0	1	SA	POP	LAND	SU	1	NA
Herp_2005_Greenberg.pdf	JHerp	2005	HR	Spatial and temporal ecology of toads	0	1	NA	POP	LAND	AB	0	NA
Herp_2010_Ribeiro.pdf	JHerp	2010	HR	Spatial distribution of anuran species	0	1	SA	CM	LAND	OC;RI;AB	0	NA
Herp_2010_Rodrigues.pdf	JHerp	2010	HR	Tadpole species composition	0	1	SA	CM	LAND	OC;RI	0	NA
Herp_2010_Walker.pdf	JHerp	2010	HR	Decline of the Madagascar spider tortoise	0	1	AF	POP	LAND	RA;AB;OC	0	NA
Herp_2011_Muths.pdf	JHerp	2011	HR	Population dynamics of a boreal toad	0	1	NA	POP	LOC	AB;SU	1	NA
Herp_2011_Paemelaere.pdf	JHerp	2011	HR	Survival of anole morphs	1	1	SA	POP	LOC	AB;SU	1	1
Herp_2011_Rice.pdf	JHerp	2011	HR	Recovery treefrogs after removal of an invasive	0	1	NA	CM	LAND	AB;SU;OC	1	NA
Herp_2012_Maritz.pdf	JHerp	2012	HR	Population density of African adder	0	1	AF	POP	LAND	AB	1	NA
Herp_2012_Price.pdf	JHerp	2012	HR	Resistance of a salamander to drought	0	1	NA	POP	LAND	OC	1	NA
Herp_2012_Vogt.pdf	JHerp	2012	HR	Population structure of a turtle	0	1	SA	POP	LAND	AB	0	NA
Herp_2013_Blamires.pdf	JHerp	2013	HR	Population dynamics of a freshwater turtle	0	1	AU	POP	LAND	SU	1	NA
JM_1971_Batzli.pdf	JMam	1971	MA	Cycling vole populations	0	1	NA	POP	LOC	AB	1	NA
JM_1971_Christian.pdf	JMam	1971	MA	Fighting and pop density of voles	0	1	NA	POP	LOC	AB	0	NA
JM_1971_Grant.pdf	JMam	1971	MA	Vole habitat preferences	0	1	NA	POP	LOC	AB	0	NA
JM_1971_Pearson.pdf	JMam	1971	MA	Impact of carnivores on voles	0	1	NA	CM	LOC	AB	0	NA
JM_1972_Kelsall.pdf	JMam	1972	MA	Range of the moose	0	1	NA;EU	POP	REG	RA	0	NA
JM_1972_Reichman.pdf	JMam	1972	MA	Distribution of pocket gophers	0	1	NA	CM	LAND	RA	0	NA
JM_1972_Stirling.pdf	JMam	1972	MA	Dynamics of a small seal population	0	1	AN	POP	LOC	AB;SU	0	NA
JM_1973_Fleming.pdf	JMam	1973	MA	Number of rodent species in Costa Rica forests	0	1	SA	CM	LAND	OC;RI	0	NA
JM_1973_Parker.pdf	JMam	1973	MA	Distribution of wolves	0	1	NA	POP	LAND	AB	0	NA
JM_1973_Tryon.pdf	JMam	1973	MA	Biology of the Eastern chipmunk	0	1	NA	POP	REG	AB;SU	0	NA
JM_1981_Meserve.pdf	JMam	1981	MA	Ecology of Chilean small mammals	1	1	SA	CM	LOC	AB	0	0
JM_1981_Stevenson.pdf	JMam	1981	MA	Survivorship in gray bats	0	1	NA	POP	REG	AB;SU	1	NA
JM_1981_Webster.pdf	JMam	1981	MA	Microtus behavior	0	1	NA	POP	LOC	AB	0	NA
JM_1982_Geller.pdf	JMam	1982	MA	Microtus pop dy	0	1	NA	POP	LAND	AB	0	NA
JM_1982_Johnson.pdf	JMam	1982	MA	Monk seal population size	0	1	NA	POP	LAND	AB	0	NA
JM_1982_Matson.pdf	JMam	1982	MA	Rodent distributional patterns	0	1	NA	CM	REG	RA	0	NA
JM_1982_Stout.pdf	JMam	1982	MA	Cotton rat dispersal	0	1	NA	POP	LOC	AB	0	NA
JM_1982_West.pdf	JMam	1982	MA	Pop dynamics of red-backed vole	1	1	NA	POP	LOC	AB	0	0
JM_1982_Yahner.pdf	JMam	1982	MA	Small mammal microhabitat use	0	1	NA	CM	LOC	OC	0	NA
JM_1983_Stafford.pdf	JMam	1983	MA	Cotton rat dispersal	1	1	NA	POP	LOC	AB	0	0
JM_1991_Hall.pdf	JMam	1991	MA	Pop dy of meadow vole	1	1	NA	POP	LOC	AB;SU	0	0
JM_1991_Keith.pdf	JMam	1991	MA	Mustelid/squirrel/porcupine pop trends	0	1	NA	CM	LAND	AB	0	NA
JM_1991_Menkens.pdf	JMam	1991	MA	Pop dy of prairie dog	0	1	NA	POP	LOC	AB	1	NA
JM_1991_Mills.pdf	JMam	1991	MA	Rodent population densities	0	1	SA	CM	LAND	AB;RI	0	NA
JM_1991_Rickart.pdf	JMam	1991	MA	Ecology of Pilippine small mammals	1	1	AU	CM	LAND	AB;RI	0	0
JM_1991_Rogovin.pdf	JMam	1991	MA	Space use in desert rodents	0	1	NA	CM	LOC	AB	0	NA
JM_1991_Schug.pdf	JMam	1991	MA	Long-lived mice	1	1	NA	POP	LOC	SU	0	0
JM_1991_Shriner.pdf	JMam	1991	MA	Rock squirrel spatial relationships	0	1	NA	POP	LOC	AB	0	NA
JM_1991_Simons.pdf	JMam	1991	MA	Rodent dynamics and fire	1	1	NA	CM	LOC	AB	1	1
JM_1991_Telleria.pdf	JMam	1991	MA	Abundance of wood mice	1	1	EU	POP	LAND	AB	0	0
JM_2001_Bowman.pdf	JMam	2001	MA	Pop dynamics of mouse population	1	1	NA	POP	LOC	AB	0	0
JM_2001_Brady.pdf	JMam	2001	MA	Diversity of grassland rodents	0	1	NA	CM	LOC	AB	1	NA
JM_2001_Brunet.pdf	JMam	2001	MA	Bat species/area relationship	1	1	NA	CM	LAND	OC;RI	0	1
JM_2001_Getz.pdf	JMam	2001	MA	Vole population dynamics	0	1	NA	CM	LAND	AB	0	NA
JM_2001_Patterson.pdf	JMam	2001	MA	Coyotes and prey abundance	0	1	NA	CM	LAND	AB	0	NA
JM_2001_Sandel.pdf	JMam	2001	MA	Bat hibernacula occupancy	1	1	NA	POP	LAND	OC	0	0
JM_2001_Zielinski.pdf	JMam	2001	MA	Distribution of martins	0	1	NA	POP	REG	OC;RA	0	NA
JM_2002_Yunger.pdf	JMam	2002	MA	Response of mouse populations to supplementation	1	1	NA	POP	LOC	AB	0	1
JM_2003_Lombardi.pdf	JMam	2003	MA	Differences in rabbit abundance and distribution	0	1	EU	POP	LAND	AB	0	NA
JM_2003_Mabry.pdf	JMam	2003	MA	Influence of landscape elements on small mammal pop densities	0	1	NA	CM	LAND	AB	0	NA
JM_2011_Albanese.pdf	JMam	2011	MA	Use of vertical space by small mammals	0	1	SA	CM	LAND	AB	0	NA
JM_2011_Eubanks.pdf	JMam	2011	MA	Habitat associations of marsh rice rat	0	1	NA	POP	LAND	AB;OC	1	NA
JM_2011_Jennings.pdf	JMam	2011	MA	Distribution of mongoose	0	1	AS	CM	REG	OC;RA	0	NA
JM_2011_Lewis.pdf	JMam	2011	MA	Snowshoe hare abundance in fragmented forest	1	1	NA	POP	LAND	AB	1	1
JM_2011_Meserve.pdf	JMam	2011	MA	Small mammal populations in Chile	0	1	SA	CM	LAND	AB	0	NA
JM_2011_O'Shea.pdf	JMam	2011	MA	Big brown bat survival	0	1	NA	POP	LOC	SU	1	NA
JM_2011_Reppucci.pdf	JMam	2011	MA	Detection and density of Andean cat	1	1	SA	POP	LAND	AB	1	1
JM_2011_Rodriguez-Cabal.pdf	JMam	2011	MA	Abundance of a marsupial	1	1	SA	POP	LAND	AB;OC	0	1
JM_2011_Stevens.pdf	JMam	2011	MA	Desert rodent community diversity	0	1	NA	CM	LAND	AB;RI;OC	0	NA
JM_2011_Woodroffe.pdf	JMam	2011	MA	Demography of African wild dog	0	1	AF	POP	LAND	AB;SU	0	NA
JWM_1971_Freeman.pdf	JWM	1971	MA	Musk oxen population characteristics	1	1	NA	POP	LAND	AB	0	0
JWM_1971_Hawkins.pdf	JWM	1971	MA	Dispersal of deer	1	1	NA	POP	LAND	SU	0	0
JWM_1971_Kadlec.pdf	JWM	1971	BI	Effect of predators on gull nests	0	1	NA	CM	LAND	AB	0	NA
JWM_1971_Keith.pdf	JWM	1971	MA	Effects of fire on hares	0	1	NA	POP	LOC	AB	1	NA
JWM_1971_Oetting.pdf	JWM	1971	BI	Waterfowl nesting on highway ROW	0	1	NA	CM	LOC	AB	0	NA
JWM_1971_Rusch.pdf	JWM	1971	BI	Trends in ruffed grouse numbers	1	1	NA	POP	LOC	AB	1	1
JWM_1971_Sauder.pdf	JWM	1971	BI	Techniques for censusing waterfowl	0	1	NA	CM	LAND	AB	0	NA
JWM_1971_Sheffield.pdf	JWM	1971	MA	Antelope distribution	0	1	NA	POP	LAND	AB	1	NA
JWM_1972_Phillips.pdf	JWM	1972	MA	Fox mortality and dispersal	0	1	NA	POP	LAND	SU	0	NA
JWM_1972_Robel.pdf	JWM	1972	BI	Grouse population size	0	1	NA	POP	LAND	AB	1	NA
JWM_1972_Rusch,Meslow.pdf	JWM	1972	BI	Responses of owl populations	0	1	NA	POP	LAND	AB	0	NA
JWM_1981_Baker.pdf	JWM	1981	BI;MA	Raptor and vole populations	1	1	NA	CM	LOC	AB	0	1
JWM_1981_Crawford.pdf	JWM	1981	BI	Bird responses to silviculture	0	1	NA	CM	LAND	OC	0	NA
JWM_1981_Davis.pdf	JWM	1981	MA	Woodchuck decline	0	1	NA	POP	LOC	AB	0	NA
JWM_1981_Rounds.pdf	JWM	1981	MA	Habitat selectivity of ungulates	0	1	NA	CM	LAND	AB	0	NA
JWM_1981_Smith.pdf	JWM	1981	MA	Porpoise density	0	1	NA	POP	REG	AB	1	NA
JWM_1981_Todd.pdf	JWM	1981	MA	Population ecology of coyotes	0	1	NA	CM	LAND	AB	1	NA
JWM_1981_Vaughan.pdf	JWM	1981	MA	Demographic responses of hares to supplemental food	0	1	NA	POP	LOC	AB	1	NA
JWM_1982_Blake.pdf	JWM	1982	BI	Nonbreeding bird response to habitat alteration	0	1	NA	CM	LAND	OC;RI	0	NA
JWM_1982_Emmerich.pdf	JWM	1982	BI	Bird diversity in four woodland habitats	0	1	NA	CM	LAND	AB;RI	0	NA
JWM_1982_Nichols.pdf	JWM	1982	BI	Mallard survival	1	1	NA	POP	LAND	AB;SU	1	1
JWM_1982_Yahner.pdf	JWM	1982	BI	Bird use of vegetation strata	1	1	NA	CM	LOC	AB	0	0
JWM_1991_Caithness.pdf	JWM	1991	BI	Survival of ducks and mallards in NZ	0	1	AU	CM	REG	SU	1	NA
JWM_1991_Fischer.pdf	JWM	1991	MA	Abundance of gray squirrels	0	1	NA	POP	LAND	AB	1	NA
JWM_1991_Fryxell.pdf	JWM	1991	MA	Population fluctuations of deer	0	1	NA	POP	LAND	AB	0	NA
JWM_1991_Fuller.pdf	JWM	1991	MA	Comparison of pellet counts and aerial surveys of deer	0	1	NA	POP	LAND	AB	1	NA
JWM_1991_Hallett.pdf	JWM	1991	MA	Comparison of population estimators	0	1	NA	POP	LAND	AB	1	NA
JWM_1991_Johnson.pdf	JWM	1991	BI	Densities of mottled ducks	1	1	NA	POP	LAND	AB	1	1
JWM_1991_Novak.pdf	JWM	1991	MA	Deer population size	0	1	NA	POP	LAND	AB	0	NA
JWM_1991_Samuel.pdf	JWM	1991	BI	Flyway geese distribution	0	1	NA	POP	REG	AB	1	NA
JWM_1991_Sauer.pdf	JWM	1991	BI	Woodcock survey analysis	0	1	NA	POP	REG	AB	0	NA
JWM_1991_Yahner.pdf	JWM	1991	BI	Avian nesting ecology	0	1	NA	CM	LOC	AB;RI	0	NA
JWM_2001_AndersonDR.pdf	JWM	2001	HR	Estimation of tortoise abundance	1	1	NA	POP	LOC	AB	1	NA
JWM_2001_AndersonMG.pdf	JWM	2001	BI	Survival of canvasbacks	0	1	NA	POP	LAND	SU	1	NA
JWM_2001_Blackwell.pdf	JWM	2001	BI	Red winged blackbird decline	0	1	NA	POP	REG	AB	0	NA
JWM_2001_Bridges.pdf	JWM	2001	BI	Quail abundance and weather	0	1	NA	POP	LAND	AB	0	NA
JWM_2001_Burger.pdf	JWM	2001	BI	Radar counts of murrelets	0	1	NA	POP	LAND	AB	0	NA
JWM_2001_Davidson.pdf	JWM	2001	BI	Avian community composition	1	1	NA	CM	LAND	AB;RI	0	0
JWM_2001_Dunwiddie.pdf	JWM	2001	BI	Long term eagle population trends	0	1	NA	POP	LAND	AB	0	NA
JWM_2001_Frederiksen.pdf	JWM	2001	BI	Estimating numbers of staging birds	0	1	EU	CM	LAND	AB	1	NA
JWM_2001_McCullough.pdf	JWM	2001	MA	Harvest of deer	1	1	NA	POP	LAND	AB	1	1
JWM_2001_Ratti.pdf	JWM	2001	BI	Composition of avian communities	0	1	NA	CM	LAND	AB;RI	1	NA
JWM_2001_Seamans.pdf	JWM	2001	BI	Spotted owl demography	0	1	NA	POP	LAND	SU	1	NA
JWM_2011_Beck.pdf	JWM	2011	BI	Goshawk occupancy	0	1	NA	POP	REG	OC	1	NA
JWM_2011_Blank.pdf	JWM	2011	BI	Response of birds to filter strips	0	1	NA	CM	LAND	AB;RI	1	NA
JWM_2011_Collins.pdf	JWM	2011	PL	Distribution of forage lichens	0	1	NA	CM	LAND	AB	0	NA
JWM_2011_Jepsen	JWM	2011	BI	Conservation status of the great gray owl	0	1	NA	POP	REG	OC;RA	0	NA
JWM_2011_Langtimm.pdf	JWM	2011	MA	Manatee abundance/distribution	0	1	NA	POP	LAND	AB	1	NA
JWM_2011_Reidy.pdf	JWM	2011	BI	Comparison of point count methods	1	1	NA	CM	REG	AB	1	1
JWM_2011_Royle.pdf	JWM	2011	MA	Density of wolverine populations	0	1	NA	POP	LAND	AB	1	NA
JWM_2011_Schmidt.pdf	JWM	2011	MA	Population estimation of a lagomorph	0	1	NA	POP	LAND	AB	1	NA
JWM_2011_Wiens.pdf	JWM	2011	BI	Barred owl occupancy	0	1	NA	POP	LAND	OC	1	NA
JWM_2011_Willson.pdf	JWM	2011	HR	Population estimation of snakes	1	1	NA	CM	LAND	AB;SU	1	1
TAFS_1971_Anderson.pdf	TAFS	1971	FI	Abundance of lake herring	0	1	NA	POP	LAND	AB	0	NA
TAFS_1971_Babcock.pdf	TAFS	1971	FI	Effect of a size limit regulation	0	1	NA	POP	LOC	AB	0	NA
TAFS_1971_Beyerle.pdf	TAFS	1971	FI	Two pike-bluegill populations	0	1	NA	CM	LAND	AB	0	NA
TAFS_1971_Hansen.pdf	TAFS	1971	FI	Stocking cutthroat trout	1	1	NA	POP	LOC	AB	1	1
TAFS_1971_Hildebrand.pdf	TAFS	1971	IN	Effects of coho on inverts	0	1	NA	CM	LAND	AB	0	NA
TAFS_1971_Hutchinson.pdf	TAFS	1971	IN	Effects of fish predation on zooplankton	0	1	NA	CM	LOC	AB	0	NA
TAFS_1971_Lewis.pdf	TAFS	1971	FI	Abundance of menhaden larvae	0	1	NA	POP	LAND	AB	0	NA
TAFS_1971_Reed.pdf	TAFS	1971	FI	Population density of the pumpkinseed	1	1	NA	POP	LOC	AB	1	1
TAFS_1972_Burns.pdf	TAFS	1972	FI	Effects of logging on California fish	0	1	NA	CM	LAND	AB	1	NA
TAFS_1972_Carline.pdf	TAFS	1972	FI	Bias in harvest estimates	0	1	NA	CM	LAND	AB	1	NA
TAFS_1972_Etnier.pdf	TAFS	1972	FI	Effect of rechanneling on a fish population	0	1	NA	CM	LOC	AB	1	NA
TAFS_1972_Martin.pdf	TAFS	1972	FI	Local distribution of Cyprinodon	1	1	NA	POP	REG	OC	0	1
TAFS_1972_Schaff.pdf	TAFS	1972	FI	Effect of fishing on Atlantic menhaden	0	1	NA	POP	REG	AB	1	NA
TAFS_1981_Dey.pdf	TAFS	1981	FI	Mortality and growth of striped bass	0	1	NA	POP	LAND	SU	0	NA
TAFS_1981_Goedde.pdf	TAFS	1981	FI	Effects of angling on fish community	0	1	NA	CM	LOC	AB	1	NA
TAFS_1981_Kohler.pdf	TAFS	1981	FI	Consequences of alewife die-off	0	1	NA	POP	LOC	AB	0	NA
TAFS_1981_Kwain.pdf	TAFS	1981	FI	Pop dynamics of rainbow trout	1	1	NA	POP	LOC	AB;SU	1	1
TAFS_1981_Milstein.pdf	TAFS	1981	FI	Abundance of alosa species	0	1	NA	CM	LAND	AB	0	NA
TAFS_1981_Neilson.pdf	TAFS	1981	FI	Counts of spawning salmon	0	1	NA	POP	LAND	AB	0	NA
TAFS_1981_Peterman.pdf	TAFS	1981	FI	Catchability coefficients and salmon abundance	0	1	NA	POP	LAND	AB	1	NA
TAFS_1981_Setzler-Hamilton.pdf	TAFS	1981	FI	Distribution of striped bass	1	1	NA	POP	LAND	AB	0	1
TAFS_1982_Argyle.pdf	TAFS	1982	FI	Aggregations of alewives and rainbow smelt	0	1	NA	CM	LOC	AB	0	NA
TAFS_1982_Serns.pdf	TAFS	1982	FI	Densities of walleye in a lake	0	1	NA	POP	LOC	AB	1	NA
TAFS_1991_Beamesderfer.pdf	TAFS	1991	FI	Abundance of several fish species	0	1	NA	CM	LAND	AB	1	NA
TAFS_1991_Bettoli.pdf	TAFS	1991	FI	Changes in abundance of atherinids	0	1	NA	CM	LOC	AB	0	NA
TAFS_1991_Bjornn.pdf	TAFS	1991	FI	Cover alterations and young salmonids	1	1	NA	CM	LAND	AB	1	1
TAFS_1991_Bramblett.pdf	TAFS	1991	FI	Biotic integrity in a river community	0	1	NA	CM	LAND	RI;AB	0	NA
TAFS_1991_DeVries.pdf	TAFS	1991	FI	Consequences of stocking shad	0	1	NA	CM	LAND	AB	0	NA
TAFS_1991_Elrod.pdf	TAFS	1991	FI	Diet of trout and abundance prey fish	1	1	NA	CM	LOC	AB	0	1
TAFS_1991_Kwak.pdf	TAFS	1991	FI	Ecology of a population of shiners	0	1	NA	POP	LOC	AB	0	NA
TAFS_1991_Lobb.pdf	TAFS	1991	FI	Habitat use by a fish assemblage	0	1	NA	CM	LAND	AB;RI	0	NA
TAFS_1991_Rahel.pdf	TAFS	1991	FI	Fish assemblages in a Rocky Mountain stream	0	1	NA	CM	LAND	AB	1	NA
TAFS_1991_Tyus.pdf	TAFS	1991	FI	Distribution of squawfish	0	1	NA	POP	LAND	AB	0	NA
TAFS_2001_Bell.pdf	TAFS	2001	FI	Survival of coho salmon	0	1	NA	POP	LOC	AB;SU	1	NA
TAFS_2001_Gruber.pdf	TAFS	2001	FI	Survival of lemon sharks	1	1	NA	POP	LOC	SU	1	1
TAFS_2001_Paulsen.pdf	TAFS	2001	FI	Sruvival of chinook salmon	0	1	NA	POP	LAND	SU	1	NA
TAFS_2001_Pine.pdf	TAFS	2001	FI	Survival of black crappie cohort	0	1	NA	POP	LOC	SU	0	NA
TAFS_2001_Pine2.pdf	TAFS	2001	FI	Population viability of sturgeon	0	1	NA	POP	LAND	AB;SU	1	NA
TAFS_2001_Sutton.pdf	TAFS	2001	FI	Winter survival of striped bass	1	1	NA	POP	LOC	SU	0	1
TAFS_2002_Brosse.pdf	TAFS	2002	FI	Density of eurasian perch	0	1	EU	POP	LOC	AB	0	NA
TAFS_2002_Collis.pdf	TAFS	2002	BI	Colony size of piscivorous waterbirds	0	1	NA	CM	LAND	AB	0	NA
TAFS_2002_Matern.pdf	TAFS	2002	FI	Assemblages of fish in a marsh	0	1	NA	CM	LOC	RI;AB	0	NA
TAFS_2002_Pyper.pdf	TAFS	2002	FI	Variation in survival rates of salmon	1	1	NA	POP	REG	SU	0	1
TAFS_2002_Roghair.pdf	TAFS	2002	FI	Response of a trout population to flood	0	1	NA	POP	LAND	AB	1	NA
TAFS_2002_Zorn.pdf	TAFS	2002	FI	Distribution of stream fish	0	1	NA	CM	LAND	AB;OC	1	NA
TAFS_2011_Coggins.pdf	TAFS	2011	FI	Nonnative fish control in Colorado river	1	1	NA	CM	LAND	AB	1	1
TAFS_2011_Collingsworth.pdf	TAFS	2011	FI	Spawning condition of yellow perch	0	1	NA	POP	LAND	AB;OC	0	NA
TAFS_2011_Firman.pdf	TAFS	2011	FI	Models of adult salmon density	0	1	NA	POP	LAND	AB	0	NA
TAFS_2011_Juncos.pdf	TAFS	2011	FI	Response of rainbow trout to food web structure	1	1	SA	POP	LAND	AB	0	1
TAFS_2011_Krueger.pdf	TAFS	2011	FI	Influence of predation mortality on survival of salmon	0	1	NA	CM	LAND	AB	1	NA
TAFS_2011_Mullen.pdf	TAFS	2011	FI	Determinants of fish assemblage structure	0	1	NA	CM	LAND	RI	0	NA
TAFS_2011_Peoples.pdf	TAFS	2011	FI	Comparison of detect probs in stream fishes	1	1	NA	CM	REG	RI	1	1
TAFS_2011_Reeves.pdf	TAFS	2011	FI	Distribution and abundance of salmonids	0	1	NA	CM	LAND	AB	0	NA
TAFS_2011_Rice.pdf	TAFS	2011	FI	Abundance of salmon	0	1	NA	POP	LAND	AB	0	NA
TAFS_2011_Roach.pdf	TAFS	2011	FI	Turnover of fish/shrimp assemblages	0	1	NA	CM	LAND	AB	0	NA
TAFS_2011_Sestrich.pdf	TAFS	2011	FI	Influence of fire on salmonid populations	1	1	NA	CM	LAND	AB	1	1
TAFS_2011_Simmons.pdf	TAFS	2011	FI	Recruitment of triggerfish	0	1	NA	POP	LOC	AB	0	NA
JAE_1971_Danks2.pdf	AnEco	1971	IN	Hymenoptera	0	0					NA	NA
JAE_1971_Elmes.pdf	AnEco	1971	IN	Distribution of heathland ants	0	0					NA	NA
JAE_1971_Foster.pdf	AnEco	1971	IN	Distribution of barnicles	0	0					NA	NA
JAE_1971_Spradbery.pdf	AnEco	1971	IN	Wasp population structure	0	0	AU	CM	LAND	AB	NA	NA
JAE_1971_Watson.pdf	AnEco	1971	BI	Red grouse territory size	0	0					NA	NA
JAE_1981_Collins.pdf	AnEco	1981	IN	Population dynamics of termites	0	0	AF	POP	LOC	AB	NA	NA
JAE_1981_Cook.pdf	AnEco	1981	IN	Aggregation of slugs	0	0					NA	NA
JAE_1981_Saitoh.pdf	AnEco	1981	MA	Female maturation in voles	0	0					NA	NA
JAE_1991_Hails.pdf	AnEco	1991	IN	Hymenoptera population dynamics	1	0	EU	POP	LOC	AB	0	0
JAE_1991_Wyllie.pdf	AnEco	1991	BI	Sparrohawk demography	0	0	EU	POP	LAND		NA	NA
JAE_2001_Brandle.pdf	AnEco	2001	IN	Richness of insects and mites on trees	0	0					NA	NA
JAE_2001_Clinchy.pdf	AnEco	2001	MA	Dispersal of bushtail possums	1	0	AU	POP	LOC	SU	NA	1
JAE_2001_Cowley.pdf	AnEco	2001	IN	Butterfly distribution	0	0					NA	NA
JAE_2001_Doncaster,Rondinini.pdf	AnEco	2001	MA	Hedgehog dispersal	0	0	EU	POP	LAND		NA	NA
JAE_2001_Doncaster.pdf	AnEco	2001		Population dynamics	0	0					NA	NA
JAE_2001_Nilsson.pdf	AnEco	2001	FI	Predator/prey interactions	0	0					NA	NA
JAE_2001_Van Der Meer.pdf	AnEco	2001	IN	Dynamics of a bivalve population	0	0	EU	POP	LOC	AB;SU	NA	NA
JAE_2011_Beaudrot.pdf	AnEco	2011	MA	Primate richness	0	0					NA	NA
JAE_2011_Busch.pdf	AnEco	2011	BI	Bird physiology	0	0					NA	NA
JAE_2011_de Knegt.pdf	AnEco	2011	MA	Elephant habitat usage	0	0					NA	NA
JAE_2011_Sim.pdf	AnEco	2011	BI	Pop dynamics of ring ouzel	0	0	EU	POP	LAND	AB	NA	NA
JAE_2011_Strevens.pdf	AnEco	2011	IN	Metapopulation dynamics	1	0					NA	NA
JAE_2011_Zub.pdf	AnEco	2011	MA	Survival of weasels	0	0	EU	POP	LOC	AB	NA	NA
Auk_1971_Emlen.pdf	Auk	1971	BI	Bird densities from transects	0	0					NA	NA
Auk_1971_Gauthreaux	Auk	1971	BI	Bird migration using visual/radar	0	0					NA	NA
Auk_1971_Tompa.pdf	Auk	1971	BI	Song sparrow mortality following storm	1	0	NA	POP	LOC	SU	0	0
Auk_1971_Wood.pdf	Auk	1971	BI	Pop dynamics of skua species	0	0	AN	POP	LOC		NA	NA
Auk_1981_Birkhead.pdf	Auk	1981	BI	Reproductive biology of thick-billed murres	0	0					NA	NA
Auk_1981_Heinemann.pdf	Auk	1981	BI	Song dialects of white-crowned sparrows	1	0					NA	NA
Auk_1981_Kroodsma.pdf	Auk	1981	BI	Geographic variation in warbler songs	1	0					NA	NA
Auk_1981_Titus.pdf	Auk	1981	BI	Nest site habitat selection by hawks	0	0					NA	NA
Auk_1981_Wunderle.pdf	Auk	1981	BI	Movements of adult and juvenile birds	1	0					NA	NA
Auk_1982_Bayer.pdf	Auk	1982	BI	Bird centers / information exchange	1	0					NA	NA
Auk_1982_Klett.pdf	Auk	1982	BI	Variability in nest survival	0	0					NA	NA
Auk_1991_Aldrich.pdf	Auk	1991	BI	Ecogeographic variation in robins	0	0					NA	NA
Auk_1991_Gibbs.pdf	Auk	1991	BI	Characteristics of heron colony sites	0	0					NA	NA
Auk_1991_Martin,Pitocchelli.pdf	Auk	1991	BI	Blue tit phenotypic variation	0	0					NA	NA
Auk_1991_Martin.pdf	Auk	1991	BI	Blue tit phenotypes	0	0					NA	NA
Auk_1991_Stokes.pdf	Auk	1991	BI	Substrate choices for nests	0	0	SA	POP	LOC		NA	NA
Auk_1992_Holmes.pdf	Auk	1992	BI	Warbler density and repro success	0	0	NA	POP	LOC	AB;DN	0	NA
Auk_1992_Moldenhauer.pdf	Auk	1992	BI	Comparison between song types	0	0					NA	NA
Auk_2001_Kratter.pdf	Auk	2001	BI	Avifauna in Solomon islands	0	0					NA	NA
Auk_2001_McCarty.pdf	Auk	2001	BI	Nestling growth rate	0	0					NA	NA
Auk_2001_Pyle.pdf	Auk	2001	BI	Breeding density and nestling dispersal	0	0	NA	POP	LOC	OC	0	NA
Auk_2001_Sedgwick.pdf	Auk	2001	BI	Vocal signatures	1	0					NA	NA
Auk_2011_Ausprey.pdf	Auk	2011	BI	Nestling survival	1	0	NA	POP	LAND	SU	0	NA
Auk_2011_Barrowclough.pdf	Auk	2011	BI	Genetic structure of barred owls	0	0					NA	NA
Auk_2011_Brown.pdf	Auk	2011	BI	Morphology of swallows	0	0					NA	NA
Auk_2011_Campbell.pdf	Auk	2011	BI	Evaluating observer variation	0	0					NA	NA
Auk_2011_Cline.pdf	Auk	2011	BI	Movement of wilson's snipe	1	0					NA	NA
Auk_2011_Conklin.pdf	Auk	2011	BI	Plumage variation	0	0					NA	NA
Auk_2011_Heckscher.pdf	Auk	2011	BI	Tracking movement of veeries	0	0					NA	NA
Auk_2011_Smith.pdf	Auk	2011	BI	Foraging and movement of birds	0	0					NA	NA
Auk_2011_Smith2.pdf	Auk	2011	BI	Home ranges	1	0					NA	NA
Auk_2012_Grant.pdf	Auk	2012	BI	Nest survival	1	0					NA	1
EE_1973_Holloway.pdf	EcoEnt	1973	IN	Butterfly taxonomy/distribution	1	0					NA	0
EE_1975_Gibson.pdf	EcoEnt	1975	IN	Test of a mite removal method	0	0					NA	NA
EE_1975_Hughes.pdf	EcoEnt	1975	IN	Habitat preferences of two ant species	0	0					NA	NA
EE_1976_Williams.pdf	EcoEnt	1976	IN	Butterfly migration	1	0					NA	0
EE_1981_Archer.pdf	EcoEnt	1981	IN	Wasp colony characteristics	0	0	EU				NA	NA
EE_1982_Boomsma.pdf	EcoEnt	1982	IN	Survival of ants	0	0	EU	CM		SU	NA	NA
EE_1991_Ben-Shlomo.pdf	EcoEnt	1991	IN	Population size of flour beetles	1	0	AS	POP	LOC	AB	NA	NA
EE_1991_Feener.pdf	EcoEnt	1991	IN	Ants and water availability	0	0					NA	NA
EE_1991_Griffiths.pdf	EcoEnt	1991	IN	Interspecific competition among ant-lions	1	0					NA	NA
EE_1991_Munster-Swendsen.pdf	EcoEnt	1991	IN	Protozoan infection in Epinotia	0	0					NA	NA
EE_1991_Ruberson.pdf	EcoEnt	1991	IN	Response of an egg parasitoid	1	0					NA	NA
EE_1991_Sato.pdf	EcoEnt	1991	IN	Resource utilization in leaf miners	0	0	AS	CM	LAND	AB	NA	NA
EE_2001_Hodkinson.pdf	EcoEnt	2001	IN	Abundance of jumping plant lice	1	0	EU	POP		AB;OC	1	NA
EE_2001_Luft.pdf	EcoEnt	2001	IN	Survival of Trioza nymphs	1	0	NA	POP	LOC	AB	1	NA
EE_2001_Walin.pdf	EcoEnt	2001	IN	Reproductive allocation in an ant species	0	0	EU	POP	LOC	AB	NA	NA
EE_2002_Cerda.pdf	EcoEnt	2002	IN	Spatial patterns of ant colonies	0	0	EU	POP	LOC	AB	NA	NA
EE_2002_Ellingson.pdf	EcoEnt	2002	IN	Spatial correlations with cicadas and host plants	1	0	NA	POP	LOC	AB	NA	0
EE_2011_Bourguignon.pdf	EcoEnt	2011	IN	Termite nest distribution	0	0	SA	POP	LOC	AB;SU	NA	NA
EE_2011_Pyke.pdf	EcoEnt	2011	IN	Activity of bumblebees	0	0	NA				NA	NA
EE_2011_Wiescher.pdf	EcoEnt	2011	IN	Ant trade-offs	0	0					NA	NA
Ecology_1971_Batcheler.pdf	Ecology	1971		Density estimator	0	0					NA	NA
Ecology_1971_Collias.pdf	Ecology	1971	BI	Colony size of weaverbirds	0	0					0	NA
Ecology_1971_Heller,Gates.pdf	Ecology	1971	MA	Metabolic rates of chipmunks	0	0					NA	NA
Ecology_1971_Jaeger.pdf	Ecology	1971	HR	Competitive exclusion in salamanders	1	0					NA	NA
Ecology_1971_Markel.pdf	Ecology	1971	IN	Littorine tidal zonation	0	0					NA	NA
Ecology_1971_McKay.pdf	Ecology	1971	FI	Fish mate preference	0	0					NA	NA
Ecology_1971_McKell.pdf	Ecology	1971	PL	Sulfur competition	1	0					NA	NA
Ecology_1971_Paulson.pdf	Ecology	1971	IN	Population structure of larval insects	0	0					NA	NA
Ecology_1971_Tappeiner.pdf	Ecology	1971	PL	Beaked hazel invasion	0	0					NA	NA
Ecology_1971_Watts.pdf	Ecology	1971	PL	Vegetation history/sediments	1	0					NA	NA
Ecology_1981_Harrison.pdf	Ecology	1981	IN	Ant colony density	1	0					NA	NA
Ecology_1981_Hertz.pdf	Ecology	1981	HR	Lizard habitat temperature	0	0					NA	NA
Ecology_1981_Robinson.pdf	Ecology	1981	IN	Spider habitat architecture	0	0					NA	NA
Ecology_1981_Romme.pdf	Ecology	1981	PL	Fire and tree succession	0	0					NA	NA
Ecology_1981_Schowalter.pdf	Ecology	1981	IN	Canopy arthropod biomass	0	0					NA	NA
Ecology_1981_Smith.pdf	Ecology	1981	HR	Competitive interactions of lizards	0	0					NA	NA
Ecology_1981_Vitt.pdf	Ecology	1981	HR	Ecological relationships of desert lizards	0	0					NA	NA
Ecology_1981_Westman.pdf	Ecology	1981	PL	Cover of coastal sage scrub	1	0					NA	NA
Ecology_1991_Abramsky.pdf	Ecology	1991	MA	Gerbil isoclines	1	0					0	0
Ecology_1991_Bertness.pdf	Ecology	1991	PL	Competition between marsh plants	0	0					NA	NA
Ecology_1991_Bertness2.pdf	Ecology	1991	PL	Competition between marsh plants	0	0					NA	NA
Ecology_1991_Buskirk.pdf	Ecology	1991	HR	Salamander pop regulation	0	0	NA	POP	LOC	DN	NA	NA
Ecology_1991_Choquenot.pdf	Ecology	1991	MA	Demography in donkeys	0	0					NA	NA
Ecology_1991_Excurra.pdf	Ecology	1991	PL	Leaf orientation	0	0					NA	NA
Ecology_1991_Jaffee.pdf	Ecology	1991	IN	Soil microcosms	1	0					NA	1
Ecology_1991_Kvitek.pdf	Ecology	1991	NA	Sea otter prey	0	0					NA	NA
Ecology_1991_Moller.pdf	Ecology	1991	BI	Nest predation and survival	0	0	EU	CM	LOC	SU	NA	NA
Ecology_1991_Repasky.pdf	Ecology	1991	BI	Bird temperature limitations	0	0					NA	NA
Ecology_1991_Tappeiner.pdf	Ecology	1991	PL	Salmonberry populations	0	0	NA	POP	LAND	AB	0	NA
Ecology_1991_Walde.pdf	Ecology	1991	IN	Flea population dynamics	0	0					NA	NA
Ecology_1991_Welden.pdf	Ecology	1991	PL	Sapling responses to canopy height	0	0	SA	CM	LOC	SU	0	NA
Ecology_2001_Anderson.pdf	Ecology	2001	PL	Oak influences on understory veg	1	0	NA	CM	LOC	AB;DN	0	0
Ecology_2001_Bret-Harte.pdf	Ecology	2001	PL	Response of shrubs to fertilizers	0	0					NA	NA
Ecology_2001_Crone.pdf	Ecology	2001	MA	Field vole metapopulation	0	0	EU	POP;MPOP	LAND	OC;AB;CO;EX	NA	NA
Ecology_2001_Fenster.pdf	Ecology	2001	PL	Pollination by hummingbirds and insects	0	0	NA				NA	NA
Ecology_2001_Funk.pdf	Ecology	2001	IN	Aphid preferences	0	0	NA				NA	NA
Ecology_2001_Oren.pdf	Ecology	2001	PL	Coral reef regeneration	0	0					NA	NA
Ecology_2001_Pedersen.pdf	Ecology	2001	PL	Performance of bryophyte colonies	0	0					NA	NA
Ecology_2001_Soler.pdf	Ecology	2001	BI	Nest parasitism	1	0	EU	CM	REG		NA	NA
Ecology_2001_Stoll.pdf	Ecology	2001	PL	Competitive interactions in plants	0	0					NA	NA
Ecology_2001_Tracy.pdf	Ecology	2001	MA	Water loss in desert rodents	1	0					NA	NA
Ecology_2011_Altermatt.pdf	Ecology	2011		Richness of microorganisms	0	0					NA	NA
Ecology_2011_Babin.pdf	Ecology	2011	MA	Bison resource selection	0	0					NA	NA
Ecology_2011_Dalgleish.pdf	Ecology	2011			0	0					NA	NA
Ecology_2011_Dangles.pdf	Ecology	2011	IN	Shredder communities and organic material breakdown	0	0	SA	CM	LAND	AB;RI	NA	NA
Ecology_2011_Fedriani.pdf	Ecology	2011	PL	Seedling establishment and consumption by badgers	1	0	EU	POP			NA	NA
Ecology_2011_Hargrave.pdf	Ecology	2011	IN	Daphnia richness effects on feeding rate	0	0					NA	NA
Ecology_2011_Hovatter.pdf	Ecology	2011		Metacommunities of soil microorganisms	1	0					NA	0
Ecology_2011_Merow.pdf	Ecology	2011	PL	Use of EM algorithm to predict species abundance	0	0					NA	NA
Ecology_2011_Morales.pdf	Ecology	2011	IN	Density dependent effects & grasshoppers	0	0					NA	NA
Ecology_2011_Schnitzer.pdf	Ecology	2011	PL	Microbes and plant diversity	0	0					NA	NA
Ecology_2011_Schreiber.pdf	Ecology	2011	MA	Genetic variation in a predator population	0	0					NA	NA
Ecology_2011_Vindenes.pdf	Ecology	2011		Integral projection models for populations	0	0					NA	NA
JB_1974_Horton.pdf	JBio	1974		Species movements	0	0					NA	NA
JB_1975_Marotz.pdf	JBio	1975		Fog and redwood distribution	1	0					NA	NA
JB_1975_Williams.pdf	JBio	1975	PL	Tertiary plant migrations	1	0					NA	0
JB_1976_Weissman.pdf	JBio	1976	IN	Zoogeography of grasshoppers	0	0	NA	CM	LAND	RI;AB	NA	NA
JB_1977_Russell.pdf	JBio	1977	MA	New lemur species	0	0					NA	NA
JB_1977_Wheeler.pdf	JBio	1977	FI	Origin of fishes in the British isles	0	0					NA	NA
JB_1981_Flessa.pdf	JBio	1981		Faunal similarity between continents	0	0					NA	NA
JB_1981_Fryer.pdf	JBio	1981	IN	Distribution of copepods	0	0					NA	NA
JB_1981_Higgs.pdf	JBio	1981		Island biogeography and nature reserve design	0	0					NA	NA
JB_1981_Milewski.pdf	JBio	1981	HR	Comparison of reptile communities	0	0					NA	NA
JB_1981_Smith.pdf	JBio	1981	MA	10-year mammal cycles	0	0					NA	NA
JB_1981_Spivey.pdf	JBio	1981	IN	Distribution of Cirripedia	0	0					NA	NA
JB_1981_Whittam.pdf	JBio	1981	BI	Species incidence functions	0	0					NA	NA
JB_1981_Williams.pdf	JBio	1981	BI	Avian biogeography in NZ	0	0					NA	NA
JB_1982_Green.pdf	JBio	1982	PL	Fire and stability	0	0					NA	NA
JB_1991_Witte.pdf	JBio	1991	IN	Biogeography and systematics of an invert	0	0					NA	NA
JB_1991_Woodroffe.pdf	JBio	1991	PL	Mangrove biogeography	0	0					NA	NA
JB_1992_Chown.pdf	JBio	1992	IN	Weevil assembalges in sub-antarctic	0	0					NA	NA
JB_1992_Rull.pdf	JBio	1992	PL	Successional patterns of vegetation	0	0					NA	NA
JB_1993_Beerling.pdf	JBio	1993	PL	Temperature limitations on distribution of a plant	1	0					NA	0
JB_2001_Bond.pdf	JBio	2001	PL	Acacia species turnover	0	0	AF	CM	LAND	AB	NA	NA
JB_2001_Dawson.pdf	JBio	2001		Phylogeography of coastal taxa	0	0					NA	NA
JB_2001_Lomolino.pdf	JBio	2001		Small island effect	0	0					NA	NA
JB_2001_McGlone.pdf	JBio	2001	PL	Distribution of NZ flora	0	0					NA	NA
JB_2001_Morrone.pdf	JBio	2001	IN	Mexican transition zone	0	0					NA	NA
JB_2001_Poulin.pdf	JBio	2001	IN	Helminth richness in freshwater fish	1	0	NA;EU	CM	REG	RI	NA	NA
JB_2001_Sax.pdf	JBio	2001		Patterns of exotic species	0	0					NA	NA
JB_2001_Unmack.pdf	JBio	2001	FI	Biogeography of Australian fishes	0	0					NA	NA
JB_2001_Weckstrom.pdf	JBio	2001		Diatom biogeography	0	0					NA	NA
JB_2011_Bartish.pdf	JBio	2011	PL	Historical biogeography of a fern	1	0					NA	0
JB_2011_Bryson.pdf	JBio	2011	HR	Phylogeograpy of a snake	1	0					NA	NA
JB_2011_Desamore.pdf	JBio	2011	PL	Range expansion of a heather	0	0					NA	NA
JB_2011_Fernandez-Palacios.pdf	JBio	2011	PL	Long term biogeography of laurel forests	0	0					NA	NA
JB_2011_Fuentes.pdf	JBio	2011	HR	Sea turtles and cyclones	1	0	AU	CM	LAND		NA	NA
JB_2011_Knopp.pdf	JBio	2011	IN	Ranges of dung beetles	1	0	AF	CM	LAND		NA	0
JB_2011_Last.pdf	JBio	2011	FI	Fish distribution	1	0	AU	CM	REG	OC;RI	NA	NA
JB_2011_Meier.pdf	JBio	2011	PL	Co-occurance patterns in Fagus	1	0	EU	CM	REG	OC	NA	0
JB_2011_Ribera.pdf	JBio	2011	IN	Geography of speciation in Coleoptera	0	0					NA	NA
JE_1971_Clarke.pdf	JEco	1971	PL	Mangrove swamps in sydney	1	0					NA	NA
JE_1971_Haslam.pdf	JEco	1971	PL	Phragmites communities	0	0					NA	NA
JE_1972_Al-Ani.pdf	JEco	1972	PL	Physiological ecology of Simmondsia	0	0					NA	NA
JE_1972_Janssen.pdf	JEco	1972	PL	Palaeoecology of some plant communities	0	0					NA	NA
JE_1972_Moss.pdf	JEco	1972	PL	Distribution of freshwater algae	1	0					NA	0
JE_1972_Ross.pdf	JEco	1972	PL	Occupation of biological space by seedlings	0	0					NA	NA
JE_1973_Miles.pdf	JEco	1973	PL	Recolonization of bared soil	1	0					NA	1
JE_1981_Burdon.pdf	JEco	1981	PL	Resistance to leaf rust	0	0					NA	NA
JE_1981_Fonteyn.pdf	JEco	1981	PL	Distribution of a desert plant community	0	0	NA	CM	LOC	AB	NA	NA
JE_1981_Klemow.pdf	JEco	1981	PL	Pop ecology of melilotus in a quarry	0	0	NA	POP	LOC	AB	NA	NA
JE_1982_Amarasinghe.pdf	JEco	1982	PL	Ecology of a montane grassland	1	0	AS	CM	LOC		NA	NA
JE_1982_Gay.pdf	JEco	1982	PL	Concentrations of chemicals and Mycorrhiza	0	0					NA	NA
JE_1982_Watkinson.pdf	JEco	1982	PL	Density response of Vulpia	1	0					NA	NA
JE_1983_Mack.pdf	JEco	1983	PL	Demography of bromus	0	0					NA	NA
JE_1991_Charron.pdf	JEco	1991	PL	Demography of ginseng	0	0	NA	CM	LAND		NA	NA
JE_1991_Duncan.pdf	JEco	1991	PL	Competition in a podocarp stand	0	0	AU	CM	LOC	AB	NA	NA
JE_1991_Morris.pdf	JEco	1991	PL	Self thinning based on nutrient availability	0	0					NA	NA
JE_1991_Silva.pdf	JEco	1991	PL	Responses to fire in a savannah	1	0	SA	CM			NA	0
JE_1992_Houle.pdf	JEco	1992	PL	Relationship between seeds and seedlings	0	0	NA	CM	LAND	AB	NA	NA
JE_1992_House.pdf	JEco	1992	PL	Density of a fruit tree species	1	0	AU	CM	LAND	AB	NA	NA
JE_1992_Molau.pdf	JEco	1992	PL	Population structure of three saxifraga species	0	0	EU	CM			NA	NA
JE_1992_Wheelwright.pdf	JEco	1992	PL	Sex ratios of trees	1	0	SA	POP	LOC	AB	NA	NA
JE_1993_Nault.pdf	JEco	1993	PL	Demography of Allium	0	0					NA	NA
JE_2001_Aguiar.pdf	JEco	2001	PL	Competition between shortgrass species	1	0					NA	NA
JE_2001_Clarke.pdf	JEco	2001	PL	Dispersal of mangroves	0	0					NA	NA
JE_2001_Friedman.pdf	JEco	2001	PL	Presettlement forest	0	0					NA	NA
JE_2001_Garcia.pdf	JEco	2001	PL;MA;BI	Interaction between frugivores and juniper	0	0	EU	CM	LOC	AB	NA	NA
JE_2001_Garnier.pdf	JEco	2001	PL	Demography of a grass species	0	0	AF	POP	LOC	SU	NA	NA
JE_2001_Howard.pdf	JEco	2001	PL	Competitive effect and herbaceous perennials	0	0					NA	NA
JE_2001_Mustajarvi.pdf	JEco	2001	PL;IN	Plant pop size and pollinator interactions	0	0	EU	CM	LOC	AB	NA	NA
JE_2001_Thrall.pdf	JEco	2001	PL	Resistance to a pathogen in a plant	0	0					NA	NA
JE_2003_Herben.pdf	JEco	2003	PL	Variation in plant competition	1	0					NA	1
JE_2011_Bustamante-Sanchez.pdf	JEco	2011	PL	Controls on tree populations	1	0					NA	0
JE_2011_Chai.pdf	JEco	2011	PL	Effect of land use on tree composition	0	0	NA	CM	LOC	AB;RI	NA	NA
JE_2011_Cushman.pdf	JEco	2011	PL	Herbivores mediate distribution of an exotic grass	0	0					NA	NA
JE_2011_Eisenhauer.pdf	JEco	2011	IN;PL	Invert effects on plants	0	0					NA	NA
JE_2011_Hill.pdf	JEco	2011	PL	Resource synergy in stream communities	0	0					NA	NA
JE_2011_Hovick.pdf	JEco	2011	PL	Loosestrife suppresses colonization	0	0	NA	CM	LOC	RI	NA	NA
JE_2011_Lankau.pdf	JEco	2011	PL	Plant-soil feedback	0	0					NA	NA
JE_2011_Mason.pdf	JEco	2011	PL	Niche overlap and competition in grasslands	1	0	EU	CM	LOC	RI;AB	NA	NA
JE_2011_Paoine.pdf	JEco	2011	PL	Plant community assembly	0	0					NA	NA
JE_2011_Taylor.pdf	JEco	2011	PL	Review of Epipogium	0	0					NA	NA
JE_2011_Thomas.pdf	JEco	2011	PL	Review of euonymus	0	0					NA	NA
JE_2012_Okullo.pdf	JEco	2012	PL	Termites and savannah vegetation	0	0					NA	NA
Herp_1971_Ernst.pdf	JHerp	1971	HR	Taxonomy of painted turtle	1	0					NA	NA
Herp_1971_Feuer.pdf	JHerp	1971	HR	Integradation of snapping turtles	1	0					NA	NA
Herp_1971_Fleet.pdf	JHerp	1971	HR	Geographic variation in snake morphometrics	0	0					NA	NA
Herp_1972_Bourgat.pdf	JHerp	1972	HR	Biogeography of a reptile	0	0					NA	NA
Herp_1972_Gennaro.pdf	JHerp	1972	HR	Home range of a lizard	0	0					NA	NA
Herp_1972_Savage.pdf	JHerp	1972	HR	Harlequin frogs	0	0					NA	NA
Herp_1972_Sever.pdf	JHerp	1972	HR	Variation and taxonomy of Eurycea	0	0					NA	NA
Herp_1972_Weathers.pdf	JHerp	1972	HR	Blood characteristics of a lizard	1	0					NA	NA
Herp_1972_Wiewandt.pdf	JHerp	1972	HR	Frog range expansion	0	0					NA	NA
Herp_1973_Silverstone.pdf	JHerp	1973	HR	Ecology of a poison-arrow frog	0	0					NA	NA
Herp_1982_Andrews.pdf	JHerp	1982	HR	Egg mortality	0	0					NA	NA
Herp_1982_Daugherty.pdf	JHerp	1982	HR	Movement/activity of frogs	0	0					NA	NA
Herp_1982_Dixon.pdf	JHerp	1982	HR	Taxonomy/characteristics of colubrid snakes	0	0					NA	NA
Herp_1982_Petranka.pdf	JHerp	1982	HR	Geographic variation in reproduction of a salamander	0	0					NA	NA
Herp_1983_Bartels.pdf	JHerp	1983	HR	Reptile fauna in the Paleocene	0	0					NA	NA
Herp_1983_Hart.pdf	JHerp	1983	HR	Relationship between plastron length and diet	0	0					NA	NA
Herp_1983_Jaksic.pdf	JHerp	1983	HR	Natural history of a lizard	0	0					NA	NA
Herp_1983_Jones.pdf	JHerp	1983	HR	Gila monster movement	0	0					NA	NA
Herp_1991_Brown.pdf	JHerp	1991	HR	Timber rattler reproduction	0	0					NA	NA
Herp_1991_Crump.pdf	JHerp	1991	HR	Tadpole predation	0	0					NA	NA
Herp_1991_Wuster.pdf	JHerp	1991	HR	Systematics of a cobra population	0	0					NA	NA
Herp_1992_Bezy.pdf	JHerp	1992	HR	Systematics of a lizard	0	0					NA	NA
Herp_1992_Dubas.pdf	JHerp	1992	HR	Home range of a lizard	0	0					NA	NA
Herp_1992_McCoy.pdf	JHerp	1992	HR	Relationship between active burrows and # of turtles	1	0					NA	1
Herp_1992_Vogt.pdf	JHerp	1992	HR	Incubation temperature and sex determination	0	0					NA	NA
Herp_1993_Formanowiez.pdf	JHerp	1993	HR	Predation among salamanders	1	0					NA	NA
Herp_1993_McGuire.pdf	JHerp	1993	HR	Taxonmy of a reptile	0	0					NA	NA
Herp_1993_Taylor.pdf	JHerp	1993	HR	Geographic variation in a lizard	0	0					NA	NA
Herp_2001_Adams.pdf	JHerp	2001	HR	Phenotypic variation in salamanders	0	0					NA	NA
Herp_2001_Busack.pdf	JHerp	2001	HR	Morphology of crocodiles	0	0					NA	NA
Herp_2001_Garcia-Rutledge.pdf	JHerp	2001	HR	Frog vocalizations	1	0					NA	NA
Herp_2001_Kearney.pdf	JHerp	2001	HR	Salamander aggregation	0	0					NA	NA
Herp_2001_Peter.pdf	JHerp	2001	HR	Frog dispersal	0	0					NA	NA
Herp_2002_Benavides.pdf	JHerp	2002	HR	Species boundaries in a frog	0	0					NA	NA
Herp_2002_Jenssen.pdf	JHerp	2002	HR	Lizard homing ability	0	0					0	NA
Herp_2002_Molina.pdf	JHerp	2002	HR	Taxonomy of a reptile	0	0					NA	NA
Herp_2003_Eubanks.pdf	JHerp	2003	HR	Movements of tortoises	0	0					NA	NA
Herp_2003_Phillips.pdf	JHerp	2003	HR	Antipredator actions of garter snakes	0	0					NA	NA
Herp_2004_Dure.pdf	JHerp	2004	HR	Trophic ecology of two Leptodactylids	0	0					NA	NA
Herp_2010_Nesbitt.pdf	JHerp	2010	HR	Burrow abundance and gopher tortoise population size	1	0					NA	1
Herp_2011_Bailey.pdf	JHerp	2011	HR	Survival of rattlesnakes	0	0					NA	NA
Herp_2011_Baxley.pdf	JHerp	2011	HR	Habitat selection by black pine snakes	0	0					NA	NA
Herp_2011_Burgmeier.pdf	JHerp	2011	HR	Spatial ecology of the hellbender	0	0					NA	NA
Herp_2011_Curcio.pdf	JHerp	2011	HR	Taxonomy of a snake	0	0					NA	NA
Herp_2011_DeGregorio.pdf	JHerp	2011	HR	Spatial ecology of the Massasauga	0	0					NA	NA
Herp_2011_Delany.pdf	JHerp	2011	HR	Mortality of alligators	1	0					NA	1
Herp_2011_Klug.pdf	JHerp	2011	HR	Spatial ecology of yellow-bellied racers	0	0					NA	NA
Herp_2011_Martin.pdf	JHerp	2011	HR	Population structure of a reptile in Africa	0	0					NA	NA
Herp_2011_Sutherland.pdf	JHerp	2011	HR	Diet and niche partitioning in lizards	1	0					NA	0
Herp_2012_Avila-Pires.pdf	JHerp	2012	HR	Phylogeography of a lizard	0	0					NA	NA
Herp_2012_Bodinof.pdf	JHerp	2012	HR	Movements of released hellbenders	0	0					NA	NA
JM_1971_Armstrong.pdf	JMam	1971	MA	Mammals in the Sinaloa	1	0					NA	NA
JM_1971_Jones.pdf	JMam	1971	MA	Bats in West Africa	0	0					NA	NA
JM_1971_Martin.pdf	JMam	1971	MA	Beaver home ranges	1	0					NA	NA
JM_1971_Merriam.pdf	JMam	1971	MA	Woodchuck burrow distributions	0	0					NA	NA
JM_1971_Metzgar.pdf	JMam	1971	MA	Peromyscus home range overlap	0	0					NA	NA
JM_1971_Schmidly.pdf	JMam	1971	MA	Pop variation in kangaroo rat	0	0					NA	NA
JM_1972_Cameron.pdf	JMam	1972	MA	Habitat utilization of Neotoma	0	0					NA	NA
JM_1972_Choate.pdf	JMam	1972	MA	Variation in a shrew population	0	0					NA	NA
JM_1981_Bowyer.pdf	JMam	1981	MA	Elk behavior during rut	0	0					NA	NA
JM_1981_Nagorsen.pdf	JMam	1981	MA	Systematics of some bat species	0	0					NA	NA
JM_1981_Schroder.pdf	JMam	1981	MA	Estimation of population density	0	0	NA	CM	LOC	AB	NA	NA
JM_1982_Kincaid.pdf	JMam	1982	MA	Resource utilization in rodents	1	0					NA	NA
JM_1982_Rogers.pdf	JMam	1982	MA	Systematics of pocket mice	0	0					NA	NA
JM_1991_Harrison.pdf	JMam	1991	MA	Coyote movements	0	0					NA	NA
JM_1991_Paquet.pdf	JMam	1991	MA	Interactions of coyotes and wolves	0	0					NA	NA
JM_1991_Thurber.pdf	JMam	1991	MA	Coyote weight variation	0	0					NA	NA
JM_1992_Cavallini.pdf	JMam	1992	MA	Red fox movement	0	0					NA	NA
JM_1992_Goodyear.pdf	JMam	1992	MA	Dietary selection of rats	1	0					NA	NA
JM_2001_Lomolino.pdf	JMam	2001	MA	Prarie dog town distribution	0	0					NA	NA
JM_2001_Oli.pdf	JMam	2001	MA	Small mammal population cycles	0	0					NA	NA
JM_2001_Sidle.pdf	JMam	2001	MA	Aerial extent of prairie dog colonies	1	0					NA	0
JM_2001_Walton.pdf	JMam	2001	MA	Movement patterns of wolves	1	0					NA	NA
JM_2002_Gubbins.pdf	JMam	2002	MA	Dolphin home ranges	0	0					NA	NA
JM_2002_Olson.pdf	JMam	2002	MA	Fox survival	0	0					NA	NA
JM_2002_Stewart.pdf	JMam	2002	MA	Distribution of large herbivores	1	0					NA	NA
JM_2011_Adler.pdf	JMam	2011	MA	Rodent spacing review	0	0					NA	NA
JM_2011_Herrera.pdf	JMam	2011	MA	Capybara social structure	0	0					NA	NA
JM_2011_Kneip.pdf	JMam	2011	MA	Demography of golden-mantled ground squirrels	0	0	NA	POP	LOC	AB;SU	NA	NA
JM_2011_Mergey.pdf	JMam	2011	MA	Pine martin space use	0	0					NA	NA
JM_2011_Nicol.pdf	JMam	2011	MA	Anteater spacial ecology	1	0					NA	NA
JM_2011_Pasch.pdf	JMam	2011	MA	Space use of Mexican fox squirrels	0	0					NA	NA
JM_2011_Soulsbury.pdf	JMam	2011	MA	Red fox movements	1	0					NA	NA
JM_2011_Whiting.pdf	JMam	2011	MA	Timing of bighorn births	0	0					NA	NA
JWM_1971_Bellis.pdf	JWM	1971	MA	Roadkill counts on highway	1	0					NA	0
JWM_1971_Schweinsburg.pdf	JWM	1971	MA	Peccary home range	1	0					NA	NA
JWM_1971_Van Ballenberghe.pdf	JWM	1971	MA	Moose radiotracking	0	0					NA	NA
JWM_1971_Wallestad.pdf	JWM	1971	BI	Sage grouse habitat use	0	0					NA	NA
JWM_1981_Hauge.pdf	JWM	1981	MA	Dynamics of moose populations	0	0					NA	NA
JWM_1981_Little.pdf	JWM	1981	BI	Reproduction of transplanted turkeys	1	0					NA	NA
JWM_1982_Bowen.pdf	JWM	1982	MA	Home range of coyotes	0	0					NA	NA
JWM_1982_Reynolds.pdf	JWM	1982	BI	Hawk nesting habitat characteristics	0	0					NA	NA
JWM_1991_Alldredge.pdf	JWM	1991	MA	Bed site selection by pronghorns	0	0					NA	NA
JWM_1991_Buehler.pdf	JWM	1991	BI	Bald eagle distribution	1	0					NA	0
JWM_1991_Dinerstein.pdf	JWM	1991	MA	Rhino demographics	1	0	AS	POP	LAND	AB;SU	0	0
JWM_1991_Person.pdf	JWM	1991	MA	Coyote home ranges	0	0					NA	NA
JWM_1991_Tacha.pdf	JWM	1991	BI	Migration of canada geese	0	0					NA	NA
JWM_2001_Conner.pdf	JWM	2001	MA	Survival of fox squirrels	0	0					NA	NA
JWM_2001_Garrettson.pdf	JWM	2001	BI	Nest success after predator removal	1	0					NA	0
JWM_2001_Malecki.pdf	JWM	2001	BI	Distribution of Canada geese	1	0					NA	NA
JWM_2001_Masse.pdf	JWM	2001	PL	Wetland carrying capacity	0	0					NA	NA
JWM_2011_Grovenburg.pdf	JWM	2011	MA	White-tailed deer neonates	0	0					NA	NA
JWM_2011_Johnson.pdf	JWM	2011	MA	Plague spread in prairie dog colonies	0	0					NA	NA
JWM_2011_Kolar.pdf	JWM	2011	MA	Pronghorn movement	1	0					NA	NA
JWM_2011_Lohr.pdf	JWM	2011	BI	Bobwhite ecology	0	0					NA	NA
JWM_2011_Potter.pdf	JWM	2011	BI	Bobwhite nest success	0	0					NA	NA
JWM_2011_Williams.pdf	JWM	2011	BI	Owl habitat selection	0	0					NA	NA
TAFS_1981_Coulter.pdf	TAFS	1981	FI	Biomass of lake Tanganyika fish	0	0					NA	NA
TAFS_1981_Kohlenstein.pdf	TAFS	1981	FI	Migration of striped bass	0	0	NA				NA	NA
TAFS_1981_Timmons.pdf	TAFS	1981	FI	Growth and mortality of largemouth bass	0	0	NA	POP		AB	NA	NA
TAFS_1991_Collins.pdf	TAFS	1991	FI	Status of fish populations	0	0					NA	NA
TAFS_1991_Rieman.pdf	TAFS	1991	FI	Loss of salmonids to predation	1	0					NA	1

## Sheet: Metadata
Column	Name	Contains
A	Filename	The filename of the source PDF
		Format: JournalAbbreviation_Year_FirstAuthor.pdf
B	Journal	Journal code of the paper
		AnEco = Journal of Animal Ecology; Auk = Auk; EcoEnt = Ecological Entomology;
		Ecology = Ecology; JBio = Journal of Biogeography; JEco = Journal of Ecology;
		JHerp = Herpetologica; JMam = Journal of Mammalogy; JWM = Journal of Wildlife Management
		TAFS = Transactions of the American Fisheries Society
C	Year	Year "category" for the paper (may not exactly match the year in the filename)
D	Taxa	Taxa studied in the paper (if multiple taxa, separated by semicolons)
		IN = Invertebrates; FI = Fish; MA = Mammals; BI = Birds; PL = Plants; HR = Herps (reptiles/amphibians)
E	Description	Short summary of paper contents
F	RKS Read	Value = 1 if included in papers read by second author (RKS); 0 if not.
G	Include	Value = 1 if included in final analysis; 0 if not included.
		See methods portion of paper for description of inclusion criteria.
H	Location	Continent(s) on which study was conducted
		NA = North America; SA = South America; EU = Europe; AS = Asia; AF = Africa; AU = Australia
		AN = Antarctica
I	Struct	Organizational structure(s) studied in paper
		IND = Individual animals/plants; POP = Population; MPOP = Metapopulation; CM = Community
J	Sp Scale	Spatial scale of study
		Smallest to largest: LOC = Local area; LAND = Landscape-level; REG = Entire region
K	Parameter	Parameter(s) measured in study
		AB = Abundance; DN = Density (AB/DN typically pooled); SU = Survival;
		OC = Occupancy; CO = Colonization; RI = Richness/Diversity; RA = Range
L	KFK-ID	Assessment by KFK if imperfect detection was accounted for. Value = 1 if it was, 0 otherwise.
M	RKS-ID	Assessment by RKS if imperfect detection was accounted for. Value = 1 if it was, 0 otherwise.
